# Supplementary material for: Genome-Based Taxonomic Classification of the Phylum Actinobacteria
Source: Front Microbiol. 2018 Aug 22;9:2007. doi: 10.3389/fmicb.2018.02007 (PMC6113628; doi:10.3389/fmicb.2018.02007)
Supplement: Supplementary file 1 [file Table_1.XLSX]

## Sheet: genomes
Phylum	Class	Order	Family	Genus	Species	Subspecies	Strain	GC_Percent	Base_Pairs	ITS_Length	Biosample	IMG_OID	Type_Species
Actinobacteria-Phylum	Acidimicrobiia	Acidimicrobiales	Acidimicrobiaceae	Acidimicrobium	Acidimicrobium ferrooxidans		Acidimicrobium ferrooxidans DSM 10331	68.2893	2158157	120	SAMN02598466	644736322	true
Actinobacteria-Phylum	Actinobacteria	Pseudonocardiales	Pseudonocardiaceae	Actinosynnema	Actinosynnema mirum		Actinosynnema mirum DSM 43827	73.7089	8248144	346	SAMN00001904	644736323	true
Actinobacteria-Phylum	Actinobacteria	Actinomycetales	Actinomycetaceae	Arcanobacterium	Arcanobacterium haemolyticum		Arcanobacterium haemolyticum DSM 20595	53.1332	1986154	242	SAMN02598519	646564505	true
Actinobacteria-Phylum	Coriobacteriia	Coriobacteriales	Atopobiaceae	Atopobium	Atopobium parvulum		Atopobium parvulum DSM 20469	45.6866	1543805	246	SAMN00001907	644736327	false
Actinobacteria-Phylum	Actinobacteria	Micrococcales	Beutenbergiaceae	Beutenbergia	Beutenbergia cavernae		Beutenbergia cavernae DSM 12333	73.1166	4669183	371	SAMN02598436	643692008	true
Actinobacteria-Phylum	Actinobacteria	Micrococcales	Dermabacteraceae	Brachybacterium	Brachybacterium faecium		Brachybacterium faecium DSM 4810	72.0458	3614992	376	SAMN00002685	644736331	true
Actinobacteria-Phylum	Actinobacteria	Catenulisporales	Catenulisporaceae	Catenulispora	Catenulispora acidiphila		Catenulispora acidiphila DSM 44928	69.7671	10467782	346	SAMN02598445	644736339	true
Actinobacteria-Phylum	Actinobacteria	Micrococcales	Cellulomonadaceae	Cellulomonas	Cellulomonas flavigena		Cellulomonas flavigena DSM 20109	74.2936	4123179	414	SAMN02598424	646564520	true
Actinobacteria-Phylum	Thermoleophilia	Solirubrobacterales	Conexibacteraceae	Conexibacter	Conexibacter woesei		Conexibacter woesei DSM 14684	72.7334	6359369	275	SAMN00002582	646311917	true
Actinobacteria-Phylum	Coriobacteriia	Eggerthellales	Eggerthellaceae	Cryptobacterium	Cryptobacterium curtum		Cryptobacterium curtum DSM 15641	50.9115	1617804	474	SAMN02598434	644736346	true
Actinobacteria-Phylum	Coriobacteriia	Eggerthellales	Eggerthellaceae	Eggerthella	Eggerthella lenta		Eggerthella lenta DSM 2243	64.2046	3632260	308	SAMN00002594	644736358	true
Actinobacteria-Phylum	Actinobacteria	Corynebacteriales	Nocardiaceae	Gordonia	Gordonia bronchialis		Gordonia bronchialis DSM 43247	67.0724	5208602	423	SAMN00002600	646311932	true
Actinobacteria-Phylum	Actinobacteria	Micrococcales	Intrasporangiaceae	Intrasporangium	Intrasporangium calvum		Intrasporangium calvum DSM 43043	70.7037	4024382	357	SAMN00713569	649633057	true
Actinobacteria-Phylum	Actinobacteria	Micrococcales	Jonesiaceae	Jonesia	Jonesia denitrificans		Jonesia denitrificans DSM 20603	58.4167	2749646	356	SAMN02598439	644736376	true
Actinobacteria-Phylum	Actinobacteria	Propionibacteriales	Nocardioidaceae	Kribbella	Kribbella flavida		Kribbella flavida DSM 17836	70.5679	7579488	482	SAMN02598447	646311938	true
Actinobacteria-Phylum	Actinobacteria	Micrococcales	Dermacoccaceae	Kytococcus	Kytococcus sedentarius		Kytococcus sedentarius DSM 20547	71.6275	2785024	395	SAMN02598443	644736380	true
Actinobacteria-Phylum	Actinobacteria	Nakamurellales	Nakamurellaceae	Nakamurella	Nakamurella multipartita		Nakamurella multipartita DSM 44233	70.9165	6060298	391	SAMN02598467	644736393	true
Actinobacteria-Phylum	Actinobacteria	Streptosporangiales	Nocardiopsaceae	Nocardiopsis	Nocardiopsis dassonvillei		Nocardiopsis dassonvillei DSM 43111	72.7298	6543312	334	SAMN02598425	646564557	true
Actinobacteria-Phylum	Coriobacteriia	Coriobacteriales	Atopobiaceae	Olsenella	Olsenella uli		Olsenella uli DSM 7084	64.6975	2051896	246	SAMN00016989	648028047	true
Actinobacteria-Phylum	Actinobacteria	Pseudonocardiales	Pseudonocardiaceae	Saccharomonospora	Saccharomonospora viridis		Saccharomonospora viridis DSM 43017	67.3151	4308349	153	SAMN02598440	644736404	true
Actinobacteria-Phylum	Actinobacteria	Micrococcales	Sanguibacteraceae	Sanguibacter	Sanguibacter keddieii		Sanguibacter keddieii DSM 10542	71.8865	4253413	460	SAMN02598426	646564565	true
Actinobacteria-Phylum	Actinobacteria	Corynebacteriales	Segniliparaceae	Segniliparus	Segniliparus rotundus		Segniliparus rotundus DSM 44985	66.7913	3157527	381	SAMN02598516	646564566	true
Actinobacteria-Phylum	Coriobacteriia	Eggerthellales	Eggerthellaceae	Slackia	Slackia heliotrinireducens		Slackia heliotrinireducens DSM 20476	60.2116	3165038	354	SAMN02598438	644736405	false
Chloroflexi	Thermomicrobia	Sphaerobacterales	Sphaerobacteraceae	Sphaerobacter	Sphaerobacter thermophilus		Sphaerobacter thermophilus DSM 20745	68.1094	3993764	461	SAMN02598446	646311953	true
Actinobacteria-Phylum	Actinobacteria	Glycomycetales	Glycomycetaceae	Stackebrandtia	Stackebrandtia nassauensis		Stackebrandtia nassauensis DSM 44728	68.1339	6841557	362	SAMN02598427	646564571	true
Actinobacteria-Phylum	Actinobacteria	Streptosporangiales	Streptosporangiaceae	Streptosporangium	Streptosporangium roseum		Streptosporangium roseum DSM 43021	70.8631	10369518	395	SAMN00002585	646311958	true
Actinobacteria-Phylum	Actinobacteria			Thermobispora	Thermobispora bispora		Thermobispora bispora DSM 43833	72.4292	4189976		SAMN00002587	646564581	true
Actinobacteria-Phylum	Actinobacteria	Streptosporangiales	Thermomonosporaceae	Thermomonospora	Thermomonospora curvata		Thermomonospora curvata DSM 43183	71.642	5639016	486	SAMN02598435	646311963	true
Actinobacteria-Phylum	Actinobacteria	Micrococcales	Promicromonosporaceae	Xylanimonas	Xylanimonas cellulosilytica		Xylanimonas cellulosilytica DSM 15894	72.452	3831380	457	SAMN00002456	646311968	true
Chloroflexi	Ktedonobacteria	Ktedonobacterales	Ktedonobacteraceae	Ktedonobacter	Ktedonobacter racemifer		Ktedonobacter racemifer DSM 44963	53.7891	13661541	304	SAMN02441796	648276680	true
Actinobacteria-Phylum	Actinobacteria	Pseudonocardiales	Pseudonocardiaceae	Saccharomonospora	Saccharomonospora azurea		Saccharomonospora azurea DSM 44631	70.0811	4754352		SAMN02261398	2508501044	false
Actinobacteria-Phylum	Actinobacteria	Pseudonocardiales	Pseudonocardiaceae	Saccharomonospora	Saccharomonospora marina		Saccharomonospora marina XMU15	68.9445	5964893	200	SAMN02261396	2508501012	false
Actinobacteria-Phylum	Actinobacteria	Geodermatophilales	Geodermatophilaceae	Geodermatophilus	Geodermatophilus obscurus		Geodermatophilus obscurus DSM 43160	73.9841	5322497	540	SAMN00002612	646311931	true
Actinobacteria-Phylum	Actinobacteria	Corynebacteriales	Tsukamurellaceae	Tsukamurella	Tsukamurella paurometabola		Tsukamurella paurometabola DSM 20162	68.3989	4479724	406	SAMN00002597	646564587	true
Actinobacteria-Phylum	Actinobacteria	Actinomycetales	Actinomycetaceae	Falcivibrio	Falcivibrio vaginalis		Falcivibrio vaginalis ATCC 43063	55.4133	2146480	281	SAMN00001505		false
Actinobacteria-Phylum	Actinobacteria	Corynebacteriales	Corynebacteriaceae	Corynebacterium	Corynebacterium mooreparkense		Corynebacterium mooreparkense DSM 44702	67.1459	3433007	367	SAMN02603088		false
Actinobacteria-Phylum	Actinobacteria	Corynebacteriales	Corynebacteriaceae	Corynebacterium	Corynebacterium nigricans		Corynebacterium nigricans ATCC 700975	60.5588	2819226	469	SAMN02603064		false
Actinobacteria-Phylum	Actinobacteria	Corynebacteriales	Corynebacteriaceae	Corynebacterium	Corynebacterium efficiens		Corynebacterium efficiens YS-314	62.9738	3219505	374	SAMD00061103		false
Actinobacteria-Phylum	Actinobacteria	Corynebacteriales	Corynebacteriaceae	Corynebacterium	Corynebacterium kroppenstedtii		Corynebacterium kroppenstedtii DSM 44385	57.4599	2446804	416	SAMN02603033		false
Actinobacteria-Phylum	Actinobacteria	Corynebacteriales	Corynebacteriaceae	Corynebacterium	Corynebacterium maris		Corynebacterium maris DSM 45190	66.5815	2833547	415	SAMN02603057		false
Actinobacteria-Phylum	Actinobacteria	Corynebacteriales	Corynebacteriaceae	Corynebacterium	Corynebacterium resistens		Corynebacterium resistens DSM 45100	57.0919	2601311	404	SAMN02603065		false
Actinobacteria-Phylum	Actinobacteria	Corynebacteriales	Mycobacteriaceae	Hoyosella	Hoyosella subflava		Hoyosella subflava DQS3-9A1	62.2417	4863490	328	SAMN02603151		false
Actinobacteria-Phylum	Actinobacteria	Corynebacteriales	Mycobacteriaceae	Mycobacterium	Mycobacterium intracellulare		Mycobacterium intracellulare ATCC 13950	68.1008	5402402	289	SAMN02603186		false
Actinobacteria-Phylum	Actinobacteria	Corynebacteriales	Mycobacteriaceae	Mycobacterium	Mycobacterium tuberculosis		Mycobacterium tuberculosis H37Rv	65.6147	4411532	284	SAMEA3138326		true
Actinobacteria-Phylum	Actinobacteria	Corynebacteriales	Mycobacteriaceae	Mycobacterium	Mycobacterium vanbaalenii		Mycobacterium vanbaalenii PYR-1	67.7931	6491865	406	SAMN02598347		false
Actinobacteria-Phylum	Actinobacteria	Acidothermales	Acidothermaceae	Acidothermus	Acidothermus cellulolyticus		Acidothermus cellulolyticus 11B	66.9074	2443540	299	SAMN02598358		true
Actinobacteria-Phylum	Actinobacteria	Kineosporiales	Kineosporiaceae	Kineococcus	Kineococcus radiotolerans		Kineococcus radiotolerans SRS30216	74.2451	4956672	611	SAMN02598259		false
Actinobacteria-Phylum	Actinobacteria	Micrococcales	Cellulomonadaceae	Cellulomonas	Cellulomonas fimi		Cellulomonas fimi ATCC 484	74.7243	4266344	430	SAMN00713615		false
Actinobacteria-Phylum	Actinobacteria	Micrococcales	Micrococcaceae	Glutamicibacter	Glutamicibacter arilaitensis		Glutamicibacter arilaitensis Re117	59.2718	3918192	629	SAMEA2272213		false
Actinobacteria-Phylum	Actinobacteria	Micrococcales	Micrococcaceae	Pseudarthrobacter	Pseudarthrobacter chlorophenolicus		Pseudarthrobacter chlorophenolicus A6	65.9586	4980856	525	SAMN00000051		false
Actinobacteria-Phylum	Actinobacteria	Micrococcales	Micrococcaceae	Pseudarthrobacter	Pseudarthrobacter phenanthrenivorans		Pseudarthrobacter phenanthrenivorans Sphe3	65.3669	4535320	523	SAMN00710681		false
Actinobacteria-Phylum	Actinobacteria	Micrococcales	Micrococcaceae	Micrococcus	Micrococcus luteus		Micrococcus luteus NCTC 2665	72.9952	2501097	444	SAMN00000281		true
Actinobacteria-Phylum	Actinobacteria	Micrococcales	Micrococcaceae	Renibacterium	Renibacterium salmoninarum		Renibacterium salmoninarum ATCC 33209	56.2713	3155250	543	SAMN02603684		true
Actinobacteria-Phylum	Actinobacteria	Micrococcales	Micrococcaceae	Rothia	Rothia dentocariosa		Rothia dentocariosa ATCC 17931	53.6877	2506025	349	SAMN00120582		true
Actinobacteria-Phylum	Actinobacteria	Micromonosporales	Micromonosporaceae	Actinoplanes	Actinoplanes missouriensis		Actinoplanes missouriensis 431	70.8231	8773466	365	SAMD00060941		false
Actinobacteria-Phylum	Actinobacteria	Micromonosporales	Micromonosporaceae	Micromonospora	Micromonospora aurantiaca		Micromonospora aurantiaca ATCC 27029	72.8221	7025559	396	SAMN00006196	648028042	false
Actinobacteria-Phylum	Actinobacteria	Micromonosporales	Micromonosporaceae	Salinispora	Salinispora tropica		Salinispora tropica CNB-440	69.461	5183331	419	SAMN02598367		false
Actinobacteria-Phylum	Actinobacteria	Propionibacteriales	Propionibacteriaceae	Microlunatus	Microlunatus phosphovorus		Microlunatus phosphovorus NM-1	67.2675	5683123	325	SAMD00061117		true
Actinobacteria-Phylum	Actinobacteria	Pseudonocardiales	Pseudonocardiaceae	Pseudonocardia	Pseudonocardia dioxanivorans		Pseudonocardia dioxanivorans CB1190	73.1205	7440794	435	SAMN00713596		false
Actinobacteria-Phylum	Actinobacteria	Pseudonocardiales	Pseudonocardiaceae	Saccharothrix	Saccharothrix espanaensis		Saccharothrix espanaensis DSM 44229	72.1901	9360652	361	SAMEA2272236		false
Actinobacteria-Phylum	Actinobacteria	Streptomycetales	Streptomycetaceae	Kitasatospora	Kitasatospora setae		Kitasatospora setae KM-6054	74.1975	8783278	295	SAMD00060928		true
Actinobacteria-Phylum	Actinobacteria	Streptomycetales	Streptomycetaceae	Streptomyces	Streptomyces avermitilis		Streptomyces avermitilis MA-4680	70.7014	9119895	318	SAMD00061088		false
Actinobacteria-Phylum	Actinobacteria	Bifidobacteriales	Bifidobacteriaceae	Bifidobacterium	Bifidobacterium adolescentis		Bifidobacterium adolescentis ATCC 15703	59.1843	2089644	452	SAMD00061080		false
Actinobacteria-Phylum	Actinobacteria	Bifidobacteriales	Bifidobacteriaceae	Bifidobacterium	Bifidobacterium animalis	Bifidobacterium animalis subsp. lactis	Bifidobacterium animalis subsp. lactis DSM 10140	60.4821	1938480	459	SAMN02603171		false
Actinobacteria-Phylum	Actinobacteria	Bifidobacteriales	Bifidobacteriaceae	Bifidobacterium	Bifidobacterium longum		Bifidobacterium longum JCM 1217	60.3297	2385164	439	SAMD00060951		false
Actinobacteria-Phylum	Actinobacteria	Micromonosporales	Micromonosporaceae	Verrucosispora	Verrucosispora maris		Verrucosispora maris AB-18-032	70.8499	6732271	389	SAMN02603167		false
Actinobacteria-Phylum	Coriobacteriia	Eggerthellales	Eggerthellaceae	Adlercreutzia	Adlercreutzia equolifaciens		Adlercreutzia equolifaciens DSM 19450	63.4593	2862526	299	SAMD00061014		true
Actinobacteria-Phylum	Coriobacteriia	Coriobacteriales	Coriobacteriaceae	Coriobacterium	Coriobacterium glomerans		Coriobacterium glomerans DSM 20642	60.3935	2115681	421	SAMN00713604	2503538010	true
Actinobacteria-Phylum	Rubrobacteria	Rubrobacterales	Rubrobacteraceae	Rubrobacter	Rubrobacter xylanophilus		Rubrobacter xylanophilus DSM 9941	70.4766	3225748	255	SAMN02598258		false
Chloroflexi	Anaerolineae	Anaerolineales	Anaerolineaceae	Anaerolinea	Anaerolinea thermophila		Anaerolinea thermophila UNI-1	53.8497	3532378	484	SAMD00061114		true
Chloroflexi	Chloroflexia	Chloroflexales	Chloroflexaceae	Chloroflexus	Chloroflexus aggregans		Chloroflexus aggregans DSM 9485	56.4285	4684931		SAMN00623036		false
Chloroflexi	Chloroflexia	Chloroflexales	Chloroflexaceae	Chloroflexus	Chloroflexus aurantiacus		Chloroflexus aurantiacus J-10-fl	56.6972	5258541	187	SAMN02598539		true
Chloroflexi	Chloroflexia	Chloroflexales	Roseiflexaceae	Roseiflexus	Roseiflexus castenholzii		Roseiflexus castenholzii DSM 13941	60.6901	5723298	196	SAMN02598306		true
Chloroflexi	Chloroflexia	Herpetosiphonales	Herpetosiphonaceae	Herpetosiphon	Herpetosiphon aurantiacus		Herpetosiphon aurantiacus DSM 785	50.8983	6785430	265	SAMN00623048		true
Chloroflexi	Thermomicrobia	Thermomicrobiales	Thermomicrobiaceae	Thermomicrobium	Thermomicrobium roseum		Thermomicrobium roseum DSM 5159	64.2848	2920742	406	SAMN02603430		true
Actinobacteria-Phylum	Actinobacteria	Corynebacteriales	Corynebacteriaceae	Corynebacterium	Corynebacterium halotolerans		Corynebacterium halotolerans YIM 70093	68.3041	3222002	401	SAMN02603027		false
Actinobacteria-Phylum	Actinobacteria	Bifidobacteriales	Bifidobacteriaceae	Bifidobacterium	Bifidobacterium longum	Bifidobacterium longum subsp. infantis	Bifidobacterium longum subsp. infantis ATCC 15697	59.8631	2832748	438	SAMN02598380		false
Actinobacteria-Phylum	Actinobacteria	Corynebacteriales	Corynebacteriaceae	Corynebacterium	Corynebacterium glutamicum		Corynebacterium glutamicum ATCC 13032	53.8418	3282708	398	SAMEA3138338		false
Actinobacteria-Phylum	Actinobacteria	Corynebacteriales	Corynebacteriaceae	Corynebacterium	Corynebacterium urealyticum		Corynebacterium urealyticum DSM 7109	64.1852	2369219	360	SAMEA3138282		false
Actinobacteria-Phylum	Actinobacteria	Pseudonocardiales	Pseudonocardiaceae	Saccharopolyspora	Saccharopolyspora erythraea		Saccharopolyspora erythraea NRRL 2338	71.146	8212805	244	SAMEA2272514		false
Actinobacteria-Phylum	Actinobacteria	Streptomycetales	Streptomycetaceae	Streptomyces	Streptomyces rapamycinicus		Streptomyces rapamycinicus NRRL 5491	71.0942	12385517		SAMN02604192		false
Actinobacteria-Phylum	Actinobacteria	Streptomycetales	Streptomycetaceae	Streptomyces	Streptomyces venezuelae		Streptomyces venezuelae ATCC 10712	72.481	8217002		SAMEA3138410		false
Actinobacteria-Phylum	Actinobacteria	Corynebacteriales	Mycobacteriaceae	Mycobacterium	Mycobacterium yongonense		Mycobacterium yongonense 05-1390	67.9025	5662088	290	SAMN02603187		false
Actinobacteria-Phylum	Coriobacteriia	Eggerthellales	Eggerthellaceae	Gordonibacter	Gordonibacter pamelaeae		Gordonibacter pamelaeae 7-10-1-b	65.4802	3329557	280	SAMEA3138362		true
Actinobacteria-Phylum	Actinobacteria	Corynebacteriales	Corynebacteriaceae	Corynebacterium	Corynebacterium matruchotii		Corynebacterium matruchotii ATCC 14266	57.0872	2855986		SAMN00001942		false
Actinobacteria-Phylum	Actinobacteria	Corynebacteriales	Mycobacteriaceae	Mycobacterium	Mycobacterium colombiense		Mycobacterium colombiense CECT 3035	68.0822	5579559	289	SAMN00622208		false
Actinobacteria-Phylum	Actinobacteria	Pseudonocardiales	Pseudonocardiaceae	Saccharomonospora	Saccharomonospora cyanea		Saccharomonospora cyanea NA-134	69.7401	5407901	192	SAMN02256534	2508501013	false
Actinobacteria-Phylum	Actinobacteria	Pseudonocardiales	Pseudonocardiaceae	Saccharomonospora	Saccharomonospora glauca		Saccharomonospora glauca K62	69.1295	4563208	191	SAMN02441787	2508501119	false
Actinobacteria-Phylum	Coriobacteriia	Coriobacteriales	Atopobiaceae	Atopobium	Atopobium vaginae		Atopobium vaginae DSM 15829	42.6568	1430526	249	SAMN00001474		false
Actinobacteria-Phylum	Actinobacteria	Actinomycetales	Actinomycetaceae	Mobiluncus	Mobiluncus curtisii	Mobiluncus curtisii subsp. holmesii	Mobiluncus curtisii subsp. holmesii ATCC 35242	55.628	2081669		SAMN00253295		false
Actinobacteria-Phylum	Actinobacteria	Actinomycetales	Actinomycetaceae	Mobiluncus	Mobiluncus mulieris		Mobiluncus mulieris ATCC 35243	55.1421	2398290	279	SAMN00139192		false
Actinobacteria-Phylum	Actinobacteria	Corynebacteriales	Corynebacteriaceae	Corynebacterium	Corynebacterium jeikeium		Corynebacterium jeikeium ATCC 43734	61.6325	2425907	413	SAMN00001506		false
Actinobacteria-Phylum	Actinobacteria	Propionibacteriales	Propionibacteriaceae	Cutibacterium	Cutibacterium avidum		Cutibacterium avidum ATCC 25577	63.4423	2527976		SAMN02299449		false
Actinobacteria-Phylum	Actinobacteria	Bifidobacteriales	Bifidobacteriaceae	Bifidobacterium	Bifidobacterium angulatum		Bifidobacterium angulatum DSM 20098	59.4178	2007108	431	SAMN00008777		false
Actinobacteria-Phylum	Actinobacteria	Bifidobacteriales	Bifidobacteriaceae	Parascardovia	Parascardovia denticolens		Parascardovia denticolens DSM 10105	58.3131	1891248	408	SAMN02299441		true
Actinobacteria-Phylum	Coriobacteriia	Coriobacteriales	Coriobacteriaceae	Collinsella	Collinsella intestinalis		Collinsella intestinalis DSM 13280	62.4664	1804297		SAMN00008813		false
Actinobacteria-Phylum	Coriobacteriia	Coriobacteriales	Coriobacteriaceae	Collinsella	Collinsella tanakaei		Collinsella tanakaei YIT 12063	60.2273	2475194		SAMN02463859		false
Actinobacteria-Phylum	Coriobacteriia	Eggerthellales	Eggerthellaceae	Slackia	Slackia exigua		Slackia exigua ATCC 700122	62.1515	2094589		SAMN00008861		true
Actinobacteria-Phylum	Actinobacteria	Corynebacteriales	Segniliparaceae	Segniliparus	Segniliparus rugosus		Segniliparus rugosus ATCC BAA-974	68.1989	3587529	361	SAMN02463810		false
Actinobacteria-Phylum	Actinobacteria	Propionibacteriales	Nocardioidaceae	Aeromicrobium	Aeromicrobium marinum		Aeromicrobium marinum DSM 15272	71.1148	3078240	349	SAMN00139180		false
Actinobacteria-Phylum	Actinobacteria	Micrococcales	Microbacteriaceae	Clavibacter	Clavibacter michiganensis	Clavibacter michiganensis subsp. sepedonicus	Clavibacter michiganensis subsp. sepedonicus ATCC 33113	72.3774	3403786	435	SAMEA1705948		false
Actinobacteria-Phylum	Actinobacteria	Pseudonocardiales	Pseudonocardiaceae	Amycolatopsis	Amycolatopsis mediterranei		Amycolatopsis mediterranei ATCC 13685	71.2918	10236779	331	SAMN02604164		false
Chloroflexi	Dehalococcoidia	Dehalococcoidales	Dehalococcoidaceae	Dehalogenimonas	Dehalogenimonas lykanthroporepellens		Dehalogenimonas lykanthroporepellens BL-DC-9	55.0444	1686510		SAMN02598529		true
Actinobacteria-Phylum	Actinobacteria	Corynebacteriales	Corynebacteriaceae	Corynebacterium	Corynebacterium argentoratense		Corynebacterium argentoratense DSM 44202	58.9017	2031862	335	SAMN02603032		false
Actinobacteria-Phylum	Actinobacteria	Corynebacteriales	Corynebacteriaceae	Corynebacterium	Corynebacterium terpenotabidum		Corynebacterium terpenotabidum Y-11	67.0176	2751233	383	SAMN02603028		false
Actinobacteria-Phylum	Actinobacteria	Micrococcales	Microbacteriaceae	Leifsonia	Leifsonia xyli	Leifsonia xyli subsp. cynodontis	Leifsonia xyli subsp. cynodontis DSM 46306	68.3454	2686418	466	SAMN02603223		false
Actinobacteria-Phylum	Actinobacteria	Micromonosporales	Micromonosporaceae	Actinoplanes	Actinoplanes friuliensis		Actinoplanes friuliensis DSM 7358	70.3551	9376071	379	SAMN02603031		false
Actinobacteria-Phylum	Actinobacteria	Corynebacteriales	Mycobacteriaceae	Mycobacterium	Mycobacterium abscessus		Mycobacterium abscessus ATCC 19977	64.1481	5090491	306	SAMEA3138276		false
Actinobacteria-Phylum	Actinobacteria	Bifidobacteriales	Bifidobacteriaceae	Bifidobacterium	Bifidobacterium animalis		Bifidobacterium animalis ATCC 25527	60.4744	1932693	472	SAMN02603717		false
Actinobacteria-Phylum	Actinobacteria	Corynebacteriales	Corynebacteriaceae	Corynebacterium	Corynebacterium vitaeruminis		Corynebacterium vitaeruminis DSM 20294	65.5253	2931780	488	SAMN03081455		false
Actinobacteria-Phylum	Actinobacteria	Pseudonocardiales	Pseudonocardiaceae	Kutzneria	Kutzneria albida		Kutzneria albida DSM 43870	70.596	9874924	366	SAMN02641507		false
Actinobacteria-Phylum	Actinobacteria	Micrococcales	Microbacteriaceae	Clavibacter	Clavibacter michiganensis	Clavibacter michiganensis subsp. nebraskensis	Clavibacter michiganensis subsp. nebraskensis NCPPB 2581	73.0041	3063596	432	SAMEA2271949		false
Actinobacteria-Phylum	Actinobacteria	Corynebacteriales	Mycobacteriaceae	Mycobacterium	Mycobacterium kansasii		Mycobacterium kansasii ATCC 12478	66.2292	6577228	283	SAMN02603596		false
Chloroflexi	Dehalococcoidia	Dehalococcoidales	Dehalococcoidaceae	Dehalococcoides	Dehalococcoides mccartyi		Dehalococcoides mccartyi 195	48.8503	1469720		SAMN02603990		true
Actinobacteria-Phylum	Actinobacteria	Corynebacteriales	Corynebacteriaceae	Corynebacterium	Corynebacterium falsenii		Corynebacterium falsenii DSM 44353	63.1562	2719559	393	SAMN02641485		false
Actinobacteria-Phylum	Rubrobacteria	Rubrobacterales	Rubrobacteraceae	Rubrobacter	Rubrobacter radiotolerans		Rubrobacter radiotolerans DSM 5868	66.5222	3398074	275	SAMN00767673	2505679031	true
Actinobacteria-Phylum	Actinobacteria	Micrococcales	Promicromonosporaceae	Promicromonospora	Promicromonospora kroppenstedtii		Promicromonospora kroppenstedtii DSM 19349	71.7953	5651949	599	SAMN02597274	2507525000	false
Actinobacteria-Phylum	Actinobacteria	Jiangellales	Jiangellaceae	Jiangella	Jiangella gansuensis		Jiangella gansuensis DSM 44835	70.9219	5584980	387	SAMN02597276	2509601042	true
Actinobacteria-Phylum	Actinobacteria	Catenulisporales	Actinospicaceae	Actinospica	Actinospica robiniae		Actinospica robiniae DSM 44927	70.2584	9918687	367	SAMN02597168	2510065062	true
Actinobacteria-Phylum	Thermoleophilia	Solirubrobacterales	Patulibacteraceae	Patulibacter	Patulibacter minatonensis		Patulibacter minatonensis DSM 18081	74.1268	5514508		SAMN02584907	2510065083	true
Actinobacteria-Phylum	Actinobacteria	Frankiales	Cryptosporangiaceae	Cryptosporangium	Cryptosporangium arvum		Cryptosporangium arvum DSM 44712	71.6964	9195593	407	SAMN02849401	2510065084	true
Actinobacteria-Phylum	Nitriliruptoria	Nitriliruptorales	Nitriliruptoraceae	Nitriliruptor	Nitriliruptor alkaliphilus		Nitriliruptor alkaliphilus DSM 45188	72.0595	5557228	309	SAMN02745916	2513020036	true
Chloroflexi	Caldilineae	Caldilineales	Caldilineaceae	Caldilinea	Caldilinea aerophila		Caldilinea aerophila DSM 14535	58.7606	5136102	800	SAMN00707155	2513020048	true
Actinobacteria-Phylum	Actinobacteria	Propionibacteriales	Propionibacteriaceae	Acidipropionibacterium	Acidipropionibacterium acidipropionici		Acidipropionibacterium acidipropionici DSM 4900	68.8208	3590073		SAMN02441222	2513237117	false
Actinobacteria-Phylum	Actinobacteria	Pseudonocardiales	Pseudonocardiaceae	Thermocrispum	Thermocrispum municipale		Thermocrispum municipale DSM 44069	68.8914	4525986	312	SAMN02440599	2513237119	true
Actinobacteria-Phylum	Actinobacteria	Glycomycetales	Glycomycetaceae	Glycomyces	Glycomyces tenuis		Glycomyces tenuis DSM 44171	70.3878	5733241		SAMN02441561	2513237120	false
Actinobacteria-Phylum	Actinobacteria	Corynebacteriales	Corynebacteriaceae	Corynebacterium	Corynebacterium sputi		Corynebacterium sputi DSM 45148	61.4661	2919039		SAMN02441223	2513237121	false
Actinobacteria-Phylum	Actinobacteria	Pseudonocardiales	Pseudonocardiaceae	Thermocrispum	Thermocrispum agreste		Thermocrispum agreste DSM 44070	69.8792	4195828	217	SAMN02441562	2513237122	false
Actinobacteria-Phylum	Actinobacteria	Micromonosporales	Micromonosporaceae	Longispora	Longispora albida		Longispora albida DSM 44784	70.2858	6821159		SAMN02256442	2515154011	true
Actinobacteria-Phylum	Actinobacteria	Corynebacteriales	Mycobacteriaceae	Mycobacterium	Mycobacterium hassiacum		Mycobacterium hassiacum DSM 44199	69.4066	5079880		SAMN02256416	2515154012	false
Actinobacteria-Phylum	Actinobacteria	Corynebacteriales	Corynebacteriaceae	Corynebacterium	Corynebacterium ciconiae		Corynebacterium ciconiae DSM 44920	62.0641	2547292		SAMN02256507	2515154014	false
Actinobacteria-Phylum	Actinobacteria	Pseudonocardiales	Pseudonocardiaceae	Actinomycetospora	Actinomycetospora chiangmaiensis		Actinomycetospora chiangmaiensis DSM 45062	73.9905	5860189		SAMN02256421	2515154015	true
Actinobacteria-Phylum	Actinobacteria	Micromonosporales	Micromonosporaceae	Catelliglobosispora	Catelliglobosispora koreensis		Catelliglobosispora koreensis DSM 44566	64.3695	7687976		SAMN02256447	2515154016	true
Actinobacteria-Phylum	Actinobacteria	Micromonosporales	Micromonosporaceae	Actinoplanes	Actinoplanes globisporus		Actinoplanes globisporus DSM 43857	70.941	10987666		SAMN02256449	2515154017	false
Actinobacteria-Phylum	Actinobacteria	Corynebacteriales	Corynebacteriaceae	Corynebacterium	Corynebacterium lubricantis		Corynebacterium lubricantis DSM 45231	58.5526	2945292		SAMN02256424	2515154018	false
Actinobacteria-Phylum	Actinobacteria	Corynebacteriales	Corynebacteriaceae	Corynebacterium	Corynebacterium doosanense		Corynebacterium doosanense DSM 45436	66.9113	2649019		SAMN02256506	2515154029	false
Actinobacteria-Phylum	Actinobacteria	Pseudonocardiales	Pseudonocardiaceae	Amycolatopsis	Amycolatopsis taiwanensis		Amycolatopsis taiwanensis DSM 45107	68.5414	8760340		SAMN02584918	2515154032	false
Actinobacteria-Phylum	Actinobacteria	Corynebacteriales	Corynebacteriaceae	Corynebacterium	Corynebacterium caspium		Corynebacterium caspium DSM 44850	49.7137	1842962		SAMN02256419	2515154055	false
Actinobacteria-Phylum	Actinobacteria	Corynebacteriales	Corynebacteriaceae	Corynebacterium	Corynebacterium ulceribovis		Corynebacterium ulceribovis DSM 45146	59.2324	2300430		SAMN02256494	2515154059	false
Actinobacteria-Phylum	Actinobacteria	Corynebacteriales	Corynebacteriaceae	Corynebacterium	Corynebacterium mastitidis		Corynebacterium mastitidis DSM 44356	68.9853	2371714		SAMN02441393	2515154131	false
Actinobacteria-Phylum	Actinobacteria	Propionibacteriales	Nocardioidaceae	Kribbella	Kribbella catacumbae		Kribbella catacumbae DSM 19601	67.5049	9627682		SAMN02256503	2515154140	false
Actinobacteria-Phylum	Actinobacteria	Streptosporangiales	Streptosporangiaceae	Nonomuraea	Nonomuraea coxensis		Nonomuraea coxensis DSM 45129	72.2275	8995642		SAMN02256440	2515154141	false
Actinobacteria-Phylum	Actinobacteria	Streptomycetales	Streptomycetaceae	Streptomyces	Streptomyces vitaminophilus		Streptomyces vitaminophilus DSM 41686	72.0373	6429675		SAMN02256407	2515154142	false
Actinobacteria-Phylum	Actinobacteria	Pseudonocardiales	Pseudonocardiaceae	Sciscionella	Sciscionella marina		Sciscionella marina DSM 45152	67.7725	8536021	315	SAMN02256422	2515154143	true
Actinobacteria-Phylum	Actinobacteria	Corynebacteriales	Corynebacteriaceae	Corynebacterium	Corynebacterium pilosum		Corynebacterium pilosum DSM 20521	60.7367	2532067		SAMN02441706	2515154153	false
Actinobacteria-Phylum	Actinobacteria	Propionibacteriales	Nocardioidaceae	Actinopolymorpha	Actinopolymorpha alba		Actinopolymorpha alba DSM 45243	67.9459	7981267		SAMN02440435	2515154155	false
Actinobacteria-Phylum	Actinobacteria	Corynebacteriales	Corynebacteriaceae	Corynebacterium	Corynebacterium propinquum		Corynebacterium propinquum DSM 44285	56.4415	2458611	387	SAMN02441734	2515154156	false
Actinobacteria-Phylum	Actinobacteria	Streptomycetales	Streptomycetaceae	Streptomyces	Streptomyces scabrisporus		Streptomyces scabrisporus DSM 41855	70.9476	11388510		SAMN02256465	2515154197	false
Actinobacteria-Phylum	Actinobacteria	Propionibacteriales	Propionibacteriaceae	Cutibacterium	Cutibacterium acnes		Cutibacterium acnes DSM 1897	60.0507	2478983		SAMN02440711	2515154214	true
Actinobacteria-Phylum	Actinobacteria	Actinopolysporales	Actinopolysporaceae	Actinopolyspora	Actinopolyspora mortivallis		Actinopolyspora mortivallis DSM 44261	68.7896	4231635		SAMN02261292	2516493031	false
Actinobacteria-Phylum	Actinobacteria	Frankiales	Sporichthyaceae	Sporichthya	Sporichthya polymorpha		Sporichthya polymorpha DSM 43042	71.4069	5497152	361	SAMN02261321	2516653049	true
Actinobacteria-Phylum	Actinobacteria	Glycomycetales	Glycomycetaceae	Haloglycomyces	Haloglycomyces albus		Haloglycomyces albus DSM 45210	60.3725	3535411	754	SAMN02597195	2516653079	true
Actinobacteria-Phylum	Actinobacteria	Actinopolysporales	Actinopolysporaceae	Actinopolyspora	Actinopolyspora halophila		Actinopolyspora halophila DSM 43834	68.0154	5353283	192	SAMN02261305	2517287026	true
Actinobacteria-Phylum	Actinobacteria	Micrococcales	Micrococcaceae	Acaricomes	Acaricomes phytoseiuli		Acaricomes phytoseiuli DSM 14247	62.2811	2419519	422	SAMN02441381	2517572146	true
Actinobacteria-Phylum	Actinobacteria	Corynebacteriales	Corynebacteriaceae	Corynebacterium	Corynebacterium capitovis		Corynebacterium capitovis DSM 44611	64.5304	1960866		SAMN02256495	2517572222	false
Actinobacteria-Phylum	Actinobacteria	Pseudonocardiales	Pseudonocardiaceae	Actinokineospora	Actinokineospora enzanensis		Actinokineospora enzanensis DSM 44649	70.8406	8118898		SAMN02441015	2518285603	false
Actinobacteria-Phylum	Actinobacteria	Streptomycetales	Streptomycetaceae	Streptomyces	Streptomyces sulphureus		Streptomyces sulphureus DSM 40104	71.6869	7104675		SAMN02440478	2518645610	false
Actinobacteria-Phylum	Actinobacteria	Streptosporangiales	Thermomonosporaceae	Actinomadura	Actinomadura flavalba		Actinomadura flavalba DSM 45200	73.3051	6169111		SAMN02441028	2518645623	false
Actinobacteria-Phylum	Actinobacteria	Corynebacteriales	Nocardiaceae	Smaragdicoccus	Smaragdicoccus niigatensis		Smaragdicoccus niigatensis DSM 44881	64.3445	5320466		SAMN02441385	2519103184	true
Actinobacteria-Phylum	Actinobacteria	Bifidobacteriales	Bifidobacteriaceae	Alloscardovia	Alloscardovia criceti		Alloscardovia criceti DSM 17774	50.0573	1884654	413	SAMN02441737	2519103191	false
Actinobacteria-Phylum	Actinobacteria	Streptosporangiales	Thermomonosporaceae	Actinomadura	Actinomadura atramentaria		Actinomadura atramentaria DSM 43919	73.7314	6710818		SAMN02441315	2519899649	false
Actinobacteria-Phylum	Actinobacteria	Corynebacteriales	Nocardiaceae	Gordonia	Gordonia kroppenstedtii		Gordonia kroppenstedtii DSM 45133	67.0792	4226979		SAMN02441055	2519899672	false
Actinobacteria-Phylum	Actinobacteria	Micrococcales	Dermacoccaceae	Demetria	Demetria terragena		Demetria terragena DSM 11295	64.7352	3574772	426	SAMN02440416	2521172561	true
Actinobacteria-Phylum	Actinobacteria	Micrococcales	Microbacteriaceae	Zimmermannella	Zimmermannella faecalis		Zimmermannella faecalis ATCC 13722	68.5357	2847263		SAMN02440490	2521172760	false
Actinobacteria-Phylum	Actinobacteria	Propionibacteriales	Propionibacteriaceae	Granulicoccus	Granulicoccus phenolivorans		Granulicoccus phenolivorans DSM 17626	68.9944	4112232		SAMN02440835	2522572156	true
Actinobacteria-Phylum	Actinobacteria	Corynebacteriales	Corynebacteriaceae	Corynebacterium	Corynebacterium callunae		Corynebacterium callunae DSM 20147	52.4484	2890884		SAMN02441249	2522572159	false
Actinobacteria-Phylum	Actinobacteria	Pseudonocardiales	Pseudonocardiaceae	Pseudonocardia	Pseudonocardia asaccharolytica		Pseudonocardia asaccharolytica DSM 44247	71.7821	5054170		SAMN02441500	2522572182	false
Actinobacteria-Phylum	Actinobacteria	Actinomycetales	Actinomycetaceae	Actinomyces	Actinomyces georgiae		Actinomyces georgiae DSM 6843	69.8609	2495619		SAMN02441198	2523231019	false
Actinobacteria-Phylum	Actinobacteria	Actinomycetales	Actinomycetaceae	Actinomyces	Actinomyces suimastitidis		Actinomyces suimastitidis DSM 15538	56.4269	2292353	310	SAMN02440611	2523231055	false
Actinobacteria-Phylum	Coriobacteriia	Coriobacteriales	Atopobiaceae	Atopobium	Atopobium fossor		Atopobium fossor DSM 15642	45.3594	1656584		SAMN02440747	2523231056	false
Actinobacteria-Phylum	Actinobacteria	Propionibacteriales	Propionibacteriaceae	Acidipropionibacterium	Acidipropionibacterium thoenii		Acidipropionibacterium thoenii DSM 20276	67.9711	2937605	275	SAMN02440839	2523231069	false
Actinobacteria-Phylum	Actinobacteria	Propionibacteriales	Propionibacteriaceae	Propionicicella	Propionicicella superfundia		Propionicicella superfundia DSM 22317	69.9952	3617468	321	SAMN02440659	2523231070	true
Actinobacteria-Phylum	Actinobacteria	Actinomycetales	Actinomycetaceae	Actinomyces	Actinomyces vaccimaxillae		Actinomyces vaccimaxillae DSM 15804	57.5611	2338426	317	SAMN02441246	2523533527	false
Actinobacteria-Phylum	Actinobacteria	Streptosporangiales	Thermomonosporaceae	Actinomadura	Actinomadura rifamycini		Actinomadura rifamycini DSM 43936	74.0978	8387023		SAMN02441154	2523533532	false
Actinobacteria-Phylum	Actinobacteria	Micromonosporales	Micromonosporaceae	Hamadaea	Hamadaea tsunoensis		Hamadaea tsunoensis DSM 44101	70.8084	9478078		SAMN02440609	2523533533	true
Actinobacteria-Phylum	Actinobacteria	Glycomycetales	Glycomycetaceae	Glycomyces	Glycomyces arizonensis		Glycomyces arizonensis DSM 44726	70.0897	5045751		SAMN02441107	2523533535	false
Actinobacteria-Phylum	Actinobacteria	Propionibacteriales	Nocardioidaceae	Nocardioides	Nocardioides halotolerans		Nocardioides halotolerans DSM 19273	72.0174	4852031	521	SAMN02440651	2523533541	false
Actinobacteria-Phylum	Actinobacteria	Propionibacteriales	Propionibacteriaceae	Acidipropionibacterium	Acidipropionibacterium jensenii		Acidipropionibacterium jensenii DSM 20535	68.6648	3027984		SAMN02441538	2523533551	true
Actinobacteria-Phylum	Actinobacteria	Propionibacteriales	Propionibacteriaceae	Propionibacterium	Propionibacterium lymphophilum		Propionibacterium lymphophilum DSM 4903	56.0636	2035533	285	SAMN02441171	2523533555	false
Actinobacteria-Phylum	Actinobacteria	Micrococcales	Microbacteriaceae	Microbacterium	Microbacterium indicum		Microbacterium indicum DSM 19969	71.4225	2811946		SAMN02440686	2523533558	false
Actinobacteria-Phylum	Actinobacteria	Micrococcales	Microbacteriaceae	Microbacterium	Microbacterium luticocti		Microbacterium luticocti DSM 19459	70.7331	3113993		SAMN02440801	2523533579	false
Actinobacteria-Phylum	Actinobacteria	Micrococcales	Microbacteriaceae	Gryllotalpicola	Gryllotalpicola ginsengisoli		Gryllotalpicola ginsengisoli DSM 22003	70.9263	2944974		SAMN02441141	2523533581	false
Actinobacteria-Phylum	Actinobacteria	Micrococcales	Microbacteriaceae	Humibacter	Humibacter albus		Humibacter albus DSM 18994	68.0113	3693075		SAMN02440591	2523533583	true
Actinobacteria-Phylum	Actinobacteria	Micrococcales	Dermatophilaceae	Dermatophilus	Dermatophilus congolensis		Dermatophilus congolensis DSM 44180	59.4197	2623196	341	SAMN02440871	2523533584	true
Actinobacteria-Phylum	Actinobacteria	Actinomycetales	Actinomycetaceae	Actinomyces	Actinomyces dentalis		Actinomyces dentalis DSM 19115	73.1046	3531529		SAMN02440612	2523533597	false
Actinobacteria-Phylum	Actinobacteria	Bifidobacteriales	Bifidobacteriaceae	Alloscardovia	Alloscardovia omnicolens		Alloscardovia omnicolens DSM 21503	46.65	1847146		SAMN02441248	2523533599	true
Actinobacteria-Phylum	Actinobacteria	Propionibacteriales	Propionibacteriaceae	Aestuariimicrobium	Aestuariimicrobium kwangyangense		Aestuariimicrobium kwangyangense DSM 21549	68.5493	2990149		SAMN02440892	2523533600	true
Actinobacteria-Phylum	Coriobacteriia	Eggerthellales	Eggerthellaceae	Enterorhabdus	Enterorhabdus mucosicola		Enterorhabdus mucosicola DSM 19490	64.3101	3013364		SAMN02440648	2524023091	true
Actinobacteria-Phylum	Actinobacteria	Actinomycetales	Actinomycetaceae	Actinomyces	Actinomyces gerencseriae		Actinomyces gerencseriae DSM 6844	70.7392	3418708		SAMN02441199	2524023137	false
Actinobacteria-Phylum	Actinobacteria	Bifidobacteriales	Bifidobacteriaceae	Bifidobacterium	Bifidobacterium tsurumiense		Bifidobacterium tsurumiense DSM 17777	52.8731	2166015		SAMN02440869	2524023141	false
Actinobacteria-Phylum	Actinobacteria	Bifidobacteriales	Bifidobacteriaceae	Bifidobacterium	Bifidobacterium minimum		Bifidobacterium minimum DSM 20102	62.7254	1867315	412	SAMN02440587	2524023146	false
Actinobacteria-Phylum	Thermoleophilia	Solirubrobacterales	Solirubrobacteraceae	Solirubrobacter	Solirubrobacter soli		Solirubrobacter soli DSM 22325	71.4385	9312238	287	SAMN02440825	2524023148	false
Actinobacteria-Phylum	Actinobacteria	Micrococcales	Microbacteriaceae	Agrococcus	Agrococcus lahaulensis		Agrococcus lahaulensis DSM 17612	72.5443	2676602	408	SAMN02440814	2524023149	false
Actinobacteria-Phylum	Actinobacteria	Micrococcales	Microbacteriaceae	Agromyces	Agromyces italicus		Agromyces italicus DSM 16388	70.1934	3730505	496	SAMN02441581	2524023150	false
Actinobacteria-Phylum	Actinobacteria	Corynebacteriales	Corynebacteriaceae	Corynebacterium	Corynebacterium massiliense		Corynebacterium massiliense DSM 45435	64.9952	2183009		SAMN02441587	2524023165	false
Actinobacteria-Phylum	Actinobacteria	Actinomycetales	Actinomycetaceae	Actinomyces	Actinomyces neuii		Actinomyces neuii DSM 8576	56.1782	2270293		SAMN02441245	2524023166	false
Actinobacteria-Phylum	Actinobacteria	Micrococcales	Microbacteriaceae	Agromyces	Agromyces subbeticus		Agromyces subbeticus DSM 16689	69.133	4303916	479	SAMN02441229	2524023187	false
Actinobacteria-Phylum	Actinobacteria	Bifidobacteriales	Bifidobacteriaceae	Bifidobacterium	Bifidobacterium magnum		Bifidobacterium magnum DSM 20222	58.7076	1825255		SAMN02441586	2524023203	false
Actinobacteria-Phylum	Actinobacteria	Micrococcales	Microbacteriaceae	Rathayibacter	Rathayibacter toxicus		Rathayibacter toxicus DSM 7488	61.5419	2291916	461	SAMN02440627	2524023208	false
Actinobacteria-Phylum	Actinobacteria	Micrococcales	Microbacteriaceae	Leucobacter	Leucobacter chironomi		Leucobacter chironomi DSM 19883	69.9026	2964712		SAMN02441232	2524023214	false
Actinobacteria-Phylum	Actinobacteria	Micrococcales	Micrococcaceae	Nesterenkonia	Nesterenkonia alba		Nesterenkonia alba DSM 19423	63.7477	2591866	367	SAMN02440588	2524023226	false
Actinobacteria-Phylum	Actinobacteria	Micrococcales	Micrococcaceae	Arthrobacter	Arthrobacter castelli		Arthrobacter castelli DSM 16402	63.6243	4582596		SAMN02441477	2524023227	false
Actinobacteria-Phylum	Actinobacteria	Micrococcales	Ruaniaceae	Ruania	Ruania albidiflava		Ruania albidiflava DSM 18029	70.0477	4174923		SAMN02440902	2524614511	true
Actinobacteria-Phylum	Actinobacteria	Nakamurellales	Nakamurellaceae	Nakamurella	Nakamurella lactea		Nakamurella lactea DSM 19367	68.9416	5819110	339	SAMN02440642	2524614512	false
Actinobacteria-Phylum	Actinobacteria	Micrococcales	Intrasporangiaceae	Arsenicicoccus	Arsenicicoccus bolidensis		Arsenicicoccus bolidensis DSM 15745	71.7758	4000330		SAMN02441521	2524614535	true
Actinobacteria-Phylum	Actinobacteria	Micrococcales	Microbacteriaceae	Glaciibacter	Glaciibacter superstes		Glaciibacter superstes DSM 21135	64.3803	4802524	500	SAMN02440580	2524614536	true
Actinobacteria-Phylum	Thermoleophilia	Solirubrobacterales	Patulibacteraceae	Patulibacter	Patulibacter americanus		Patulibacter americanus DSM 16676	74.435	4470560		SAMN02440564	2524614558	false
Actinobacteria-Phylum	Actinobacteria	Corynebacteriales	Nocardiaceae	Gordonia	Gordonia shandongensis		Gordonia shandongensis DSM 45094	69.3089	3330007		SAMN02440656	2524614582	false
Actinobacteria-Phylum	Actinobacteria	Streptosporangiales	Nocardiopsaceae	Marinactinospora	Marinactinospora thermotolerans		Marinactinospora thermotolerans DSM 45154	71.6141	5659236		SAMN02745673	2524614583	true
Actinobacteria-Phylum	Actinobacteria	Corynebacteriales	Corynebacteriaceae	Corynebacterium	Corynebacterium freiburgense		Corynebacterium freiburgense DSM 45254	49.8325	2914174		SAMN02441205	2524614613	false
Actinobacteria-Phylum	Actinobacteria	Pseudonocardiales	Pseudonocardiaceae	Actinoalloteichus	Actinoalloteichus cyanogriseus		Actinoalloteichus cyanogriseus DSM 43889	72.5743	5962038		SAMN02441196	2524614639	true
Actinobacteria-Phylum	Actinobacteria	Propionibacteriales	Nocardioidaceae	Nocardioides	Nocardioides insulae		Nocardioides insulae DSM 17944	70.779	4060022		SAMN02441164	2524614651	false
Actinobacteria-Phylum	Actinobacteria	Micrococcales	Microbacteriaceae	Gulosibacter	Gulosibacter molinativorax		Gulosibacter molinativorax DSM 13485	64.2946	3380428		SAMN02441529	2524614660	true
Actinobacteria-Phylum	Actinobacteria	Micrococcales	Brevibacteriaceae	Brevibacterium	Brevibacterium album		Brevibacterium album DSM 18261	70.9535	4092036		SAMN02440844	2524614662	false
Actinobacteria-Phylum	Actinobacteria	Propionibacteriales	Nocardioidaceae	Nocardioides	Nocardioides alkalitolerans		Nocardioides alkalitolerans DSM 16699	73.084	4854127		SAMN02441173	2524614663	false
Actinobacteria-Phylum	Actinobacteria	Bifidobacteriales	Bifidobacteriaceae	Bifidobacterium	Bifidobacterium thermacidophilum		Bifidobacterium thermacidophilum DSM 15837	60.3941	2223595		SAMN02441522	2524614678	false
Actinobacteria-Phylum	Actinobacteria	Actinomycetales	Actinomycetaceae	Actinotignum	Actinotignum schaalii		Actinotignum schaalii DSM 15541	62.2857	2129678		SAMN02441197	2524614731	true
Actinobacteria-Phylum	Actinobacteria	Actinomycetales	Actinomycetaceae	Varibaculum	Varibaculum cambriense		Varibaculum cambriense DSM 15806	53.4293	2022936	302	SAMN02440916	2524614732	true
Actinobacteria-Phylum	Actinobacteria	Actinomycetales	Actinomycetaceae	Actinotignum	Actinotignum urinale		Actinotignum urinale DSM 15805	50.8773	1920321		SAMN02441584	2524614758	false
Actinobacteria-Phylum	Actinobacteria	Micrococcales	Microbacteriaceae	Pseudoclavibacter	Pseudoclavibacter soli		Pseudoclavibacter soli DSM 23366	64.263	2222738	469	SAMN02441498	2524614761	false
Actinobacteria-Phylum	Actinobacteria	Micrococcales	Microbacteriaceae	Microbacterium	Microbacterium gubbeenense		Microbacterium gubbeenense DSM 15944	68.1433	3017774	368	SAMN02440649	2524614763	false
Actinobacteria-Phylum	Actinobacteria	Micrococcales	Micrococcaceae	Yaniella	Yaniella halotolerans		Yaniella halotolerans DSM 15476	55.6484	2775456		SAMN02440577	2524614768	true
Actinobacteria-Phylum	Actinobacteria	Pseudonocardiales	Pseudonocardiaceae	Pseudonocardia	Pseudonocardia spinosispora		Pseudonocardia spinosispora DSM 44797	69.4339	9534854		SAMN02441208	2524614769	false
Actinobacteria-Phylum	Actinobacteria	Micrococcales	Jonesiaceae	Jonesia	Jonesia quinghaiensis		Jonesia quinghaiensis DSM 15701	57.0572	3043360		SAMN02441507	2524614800	false
Actinobacteria-Phylum	Actinobacteria	Propionibacteriales	Propionibacteriaceae	Propionibacterium	Propionibacterium acidifaciens		Propionibacterium acidifaciens DSM 21887	70.581	3043421	282	SAMN02441526	2524614803	false
Actinobacteria-Phylum	Actinobacteria	Bifidobacteriales	Bifidobacteriaceae	Bifidobacterium	Bifidobacterium subtile		Bifidobacterium subtile DSM 20096	60.932	2765266	452	SAMN02440843	2524614804	false
Actinobacteria-Phylum	Actinobacteria	Micrococcales	Intrasporangiaceae	Serinicoccus	Serinicoccus marinus		Serinicoccus marinus DSM 15273	72.2147	3396505		SAMN02441241	2524614805	true
Actinobacteria-Phylum	Actinobacteria	Actinomycetales	Actinomycetaceae	Actinomyces	Actinomyces slackii		Actinomyces slackii ATCC 49928	70.1395	3166187		SAMN02441219	2524614860	false
Actinobacteria-Phylum	Actinobacteria	Micrococcales	Intrasporangiaceae	Ornithinimicrobium	Ornithinimicrobium pekingense		Ornithinimicrobium pekingense DSM 21552	72.9406	3852634		SAMN02441240	2524614884	false
Actinobacteria-Phylum	Actinobacteria	Corynebacteriales	Nocardiaceae	Gordonia	Gordonia hirsuta		Gordonia hirsuta DSM 44140	68.3806	3502153	528	SAMN02440575	2526164525	false
Actinobacteria-Phylum	Actinobacteria	Pseudonocardiales	Pseudonocardiaceae	Actinokineospora	Actinokineospora inagensis		Actinokineospora inagensis DSM 44258	70.2312	7276826		SAMN02441427	2528768220	false
Actinobacteria-Phylum	Actinobacteria	Corynebacteriales	Corynebacteriaceae	Corynebacterium	Corynebacterium glucuronolyticum		Corynebacterium glucuronolyticum DSM 44120	59.1357	2820632		SAMN02850907	2529292557	false
Actinobacteria-Phylum	Actinobacteria	Bifidobacteriales	Bifidobacteriaceae	Bifidobacterium	Bifidobacterium choerinum		Bifidobacterium choerinum DSM 20434	65.7233	2037324	558	SAMN02441446	2529292584	false
Actinobacteria-Phylum	Actinobacteria	Streptosporangiales	Thermomonosporaceae	Actinomadura	Actinomadura oligospora		Actinomadura oligospora ATCC 43269	71.9872	9353144		SAMN02584999	2540341222	false
Actinobacteria-Phylum	Actinobacteria	Corynebacteriales	Mycobacteriaceae	Mycobacterium	Mycobacterium genavense		Mycobacterium genavense ATCC 51234	66.9225	4936071	291	SAMN02585006	2545555864	false
Actinobacteria-Phylum	Actinobacteria	Corynebacteriales	Corynebacteriaceae	Corynebacterium	Corynebacterium halotolerans		Corynebacterium halotolerans DSM 44683	68.3674	3202499		SAMN02743911	2556921045	false
Actinobacteria-Phylum	Actinobacteria	Micrococcales	Micrococcaceae	Haematomicrobium	Haematomicrobium sanguinis		Haematomicrobium sanguinis DSM 21259	61.9046	2925008		SAMN02743916	2556921096	true
Actinobacteria-Phylum	Actinobacteria	Corynebacteriales	Corynebacteriaceae	Corynebacterium	Corynebacterium pseudodiphtheriticum		Corynebacterium pseudodiphtheriticum DSM 44287	55.2948	2261008		SAMN02743909	2556921672	false
Actinobacteria-Phylum	Actinobacteria	Pseudonocardiales	Pseudonocardiaceae	Pseudonocardia	Pseudonocardia acaciae		Pseudonocardia acaciae DSM 45401	72.2688	9931013		SAMN02743958	2558860112	false
Actinobacteria-Phylum	Actinobacteria	Micrococcales	Cellulomonadaceae	Paraoerskovia	Paraoerskovia marina		Paraoerskovia marina DSM 21750	70.8212	2947544		SAMN02841152	2561511089	true
Actinobacteria-Phylum	Actinobacteria	Actinomycetales	Actinomycetaceae	Actinomyces	Actinomyces israelii		Actinomyces israelii DSM 43320	71.4333	4025833		SAMN02745698	2565956542	false
Actinobacteria-Phylum	Acidimicrobiia	Acidimicrobiales	Acidimicrobiaceae	Ferrimicrobium	Ferrimicrobium acidiphilum		Ferrimicrobium acidiphilum DSM 19497	55.3449	2927040	201	SAMN02745886	2571042004	true
Actinobacteria-Phylum	Actinobacteria	Pseudonocardiales	Pseudonocardiaceae	Saccharopolyspora	Saccharopolyspora flava		Saccharopolyspora flava DSM 44771	70.7756	6291109		SAMN05660874	2599185150	false
Actinobacteria-Phylum	Actinobacteria	Streptosporangiales	Streptosporangiaceae	Nonomuraea	Nonomuraea pusilla		Nonomuraea pusilla DSM 43357	72.4128	9198574		SAMN05660976	2599185218	true
Actinobacteria-Phylum	Actinobacteria	Corynebacteriales	Corynebacteriaceae	Corynebacterium	Corynebacterium spheniscorum		Corynebacterium spheniscorum DSM 44757	57.463	2451870		SAMN05660282	2599185219	false
Actinobacteria-Phylum	Actinobacteria	Corynebacteriales	Corynebacteriaceae	Corynebacterium	Corynebacterium cystitidis		Corynebacterium cystitidis DSM 20524	57.0095	2943980		SAMN05661109	2599185266	false
Actinobacteria-Phylum	Actinobacteria	Streptosporangiales	Thermomonosporaceae	Actinomadura	Actinomadura glauciflava		Actinomadura glauciflava DSM 44770	72.3822	9357010		SAMN02746108	2571042017	false
Actinobacteria-Phylum	Actinobacteria	Propionibacteriales	Propionibacteriaceae	Tessaracoccus	Tessaracoccus bendigoensis		Tessaracoccus bendigoensis DSM 12906	66.6645	4131430		SAMN02745244	2585427598	true
Actinobacteria-Phylum	Acidimicrobiia	Acidimicrobiales	Acidimicrobiaceae	Ferrithrix	Ferrithrix thermotolerans		Ferrithrix thermotolerans DSM 19514	51.0607	2487526	206	SAMN02745225	2582580746	true
Actinobacteria-Phylum	Coriobacteriia	Eggerthellales	Eggerthellaceae	Asaccharobacter	Asaccharobacter celatus		Asaccharobacter celatus DSM 18785	63.1403	2882101		SAMN02745888	2574179708	true
Actinobacteria-Phylum	Actinobacteria	Glycomycetales	Glycomycetaceae	Stackebrandtia	Stackebrandtia albiflava		Stackebrandtia albiflava DSM 45044	70.0609	5546873	342	SAMN02745826	2596583683	false
Chloroflexi	Ktedonobacteria	Ktedonobacterales	Thermosporotrichaceae	Thermosporothrix	Thermosporothrix hazakensis		Thermosporothrix hazakensis ATCC BAA-1881	53.0445	7280105		SAMN02745214	2588253519	true
Actinobacteria-Phylum	Actinobacteria	Pseudonocardiales	Pseudonocardiaceae	Kibdelosporangium	Kibdelosporangium aridum		Kibdelosporangium aridum DSM 43828	66.2032	12273571		SAMN05661093	2595698251	true
Actinobacteria-Phylum	Actinobacteria	Pseudonocardiales	Pseudonocardiaceae	Lentzea	Lentzea albidocapillata		Lentzea albidocapillata DSM 44073	68.708	8639074		SAMN05660733	2595698253	true
Actinobacteria-Phylum	Actinobacteria	Pseudonocardiales	Pseudonocardiaceae	Actinosynnema	Actinosynnema pretiosum		Actinosynnema pretiosum DSM 44132	73.3601	9349241		SAMN03080609	2596583522	false
Actinobacteria-Phylum	Actinobacteria	Corynebacteriales	Nocardiaceae	Williamsia	Williamsia serinedens		Williamsia serinedens DSM 45037	70.4044	4636431		SAMN05660736	2596583524	false
Actinobacteria-Phylum	Actinobacteria	Pseudonocardiales	Pseudonocardiaceae	Prauserella	Prauserella alba		Prauserella alba DSM 44590	70.0733	5615489		SAMN05660435	2596583529	false
Actinobacteria-Phylum	Actinobacteria	Corynebacteriales	Nocardiaceae	Williamsia	Williamsia deligens		Williamsia deligens DSM 44902	70.1742	4408794	352	SAMN05661029	2596583530	false
Actinobacteria-Phylum	Actinobacteria	Corynebacteriales	Nocardiaceae	Williamsia	Williamsia maris		Williamsia maris DSM 44693	68.1707	4931535		SAMN05660695	2596583531	false
Actinobacteria-Phylum	Actinobacteria	Pseudonocardiales	Pseudonocardiaceae	Lentzea	Lentzea californiensis		Lentzea californiensis DSM 43393	69.3319	8998498		SAMN05660743	2596583533	false
Actinobacteria-Phylum	Actinobacteria	Pseudonocardiales	Pseudonocardiaceae	Goodfellowiella	Goodfellowiella coeruleoviolacea		Goodfellowiella coeruleoviolacea DSM 43935	72.3668	8768262		SAMN05660962	2596583534	true
Actinobacteria-Phylum	Actinobacteria	Pseudonocardiales	Pseudonocardiaceae	Lechevalieria	Lechevalieria flava		Lechevalieria flava DSM 43885	69.0474	9746266		SAMN05660974	2596583535	false
Actinobacteria-Phylum	Actinobacteria	Pseudonocardiales	Pseudonocardiaceae	Lechevalieria	Lechevalieria aerocolonigenes		Lechevalieria aerocolonigenes DSM 40034	68.948	10804761		SAMN05661031	2596583536	true
Actinobacteria-Phylum	Actinobacteria	Pseudonocardiales	Pseudonocardiaceae	Prauserella	Prauserella aidingensis		Prauserella aidingensis DSM 45266	70.6416	5643985		SAMN05660305	2596583537	false
Actinobacteria-Phylum	Actinobacteria	Pseudonocardiales	Pseudonocardiaceae	Actinokineospora	Actinokineospora diospyrosa		Actinokineospora diospyrosa DSM 44255	70.3029	8110286		SAMN03080616	2596583538	false
Actinobacteria-Phylum	Actinobacteria	Pseudonocardiales	Pseudonocardiaceae	Streptoalloteichus	Streptoalloteichus tenebrarius		Streptoalloteichus tenebrarius DSM 40477	72.5767	7097521		SAMN05660219	2596583539	false
Actinobacteria-Phylum	Actinobacteria	Pseudonocardiales	Pseudonocardiaceae	Prauserella	Prauserella salsuginis		Prauserella salsuginis DSM 45264	69.9022	5643597		SAMN05661024	2596583569	false
Actinobacteria-Phylum	Actinobacteria	Pseudonocardiales	Pseudonocardiaceae	Prauserella	Prauserella halophila		Prauserella halophila DSM 44617	69.8217	5047775		SAMN05660332	2596583595	false
Actinobacteria-Phylum	Actinobacteria	Pseudonocardiales	Pseudonocardiaceae	Prauserella	Prauserella flava		Prauserella flava DSM 45265	69.9026	5643817		SAMN05660423	2596583604	false
Actinobacteria-Phylum	Actinobacteria	Pseudonocardiales	Pseudonocardiaceae	Actinokineospora	Actinokineospora globicatena		Actinokineospora globicatena DSM 44256	70.7629	7638927		SAMN03080607	2596583621	false
Actinobacteria-Phylum	Actinobacteria	Pseudonocardiales	Pseudonocardiaceae	Saccharopolyspora	Saccharopolyspora hirsuta	Saccharopolyspora hirsuta subsp. kobensis	Saccharopolyspora hirsuta subsp. kobensis ATCC 20501	70.8955	7739726		SAMN02982929	2597490365	false
Actinobacteria-Phylum	Thermoleophilia	Thermoleophilales	Thermoleophilaceae	Thermoleophilum	Thermoleophilum album		Thermoleophilum album ATCC 35263	69.1228	2207181	246	SAMN02745716	2597490378	true
Actinobacteria-Phylum	Actinobacteria	Pseudonocardiales	Pseudonocardiaceae	Saccharomonospora	Saccharomonospora internatus		Saccharomonospora internatus ATCC 33517	67.3615	4306175	153	SAMN02982918	2606217201	false
Actinobacteria-Phylum	Actinobacteria	Pseudonocardiales	Pseudonocardiaceae	Actinokineospora	Actinokineospora terrae		Actinokineospora terrae DSM 44260	71.032	7579146		SAMN04487818	2616644847	false
Actinobacteria-Phylum	Actinobacteria	Actinopolysporales	Actinopolysporaceae	Actinopolyspora	Actinopolyspora alba		Actinopolyspora alba DSM 45004	67.6543	5238376		SAMN04487819	2619619028	false
Actinobacteria-Phylum	Actinobacteria	Actinopolysporales	Actinopolysporaceae	Actinopolyspora	Actinopolyspora xinjiangensis		Actinopolyspora xinjiangensis DSM 46732	68.4946	5032964		SAMN04487905	2619619031	false
Actinobacteria-Phylum	Actinobacteria	Pseudonocardiales	Pseudonocardiaceae	Lentzea	Lentzea violacea		Lentzea violacea DSM 44796	68.9551	8670980		SAMN04488074	2619619033	false
Actinobacteria-Phylum	Actinobacteria	Pseudonocardiales	Pseudonocardiaceae	Lentzea	Lentzea albida		Lentzea albida DSM 44437	70.1649	9438545		SAMN04488000	2619619034	false
Actinobacteria-Phylum	Actinobacteria	Micromonosporales	Micromonosporaceae	Micromonospora	Micromonospora mirobrigensis		Micromonospora mirobrigensis DSM 44830	73.3357	6168709		SAMN04488520	2619619047	false
Actinobacteria-Phylum	Actinobacteria	Micrococcales	Sanguibacteraceae	Sanguibacter	Sanguibacter marinus		Sanguibacter marinus DSM 19083	72.0449	2899740		SAMN04488035	2622736429	false
Actinobacteria-Phylum	Actinobacteria	Micromonosporales	Micromonosporaceae	Micromonospora	Micromonospora chaiyaphumensis		Micromonospora chaiyaphumensis DSM 45246	73.5181	6743660		SAMN04488014	2622736432	false
Actinobacteria-Phylum	Actinobacteria	Micromonosporales	Micromonosporaceae	Micromonospora	Micromonospora humi		Micromonospora humi DSM 45647	73.5648	6662187		SAMN04488015	2622736513	false
Actinobacteria-Phylum	Actinobacteria	Micromonosporales	Micromonosporaceae	Micromonospora	Micromonospora halophytica		Micromonospora halophytica DSM 43171	72.9525	6274821	389	SAMN04488080	2622736531	false
Actinobacteria-Phylum	Actinobacteria	Micromonosporales	Micromonosporaceae	Micromonospora	Micromonospora marina		Micromonospora marina DSM 45555	72.8436	6059272		SAMN04488016	2622736534	false
Actinobacteria-Phylum	Actinobacteria	Micromonosporales	Micromonosporaceae	Micromonospora	Micromonospora saelicesensis		Micromonospora saelicesensis DSM 44871	71.1543	7103163		SAMN04488521	2622736537	false
Actinobacteria-Phylum	Actinobacteria	Micromonosporales	Micromonosporaceae	Micromonospora	Micromonospora haikouensis		Micromonospora haikouensis DSM 45626	73.7865	7575331		SAMN04488110	2622736584	false
Actinobacteria-Phylum	Actinobacteria	Micromonosporales	Micromonosporaceae	Micromonospora	Micromonospora matsumotoense		Micromonospora matsumotoense DSM 44100	72.2947	7753052	405	SAMN04488017	2622736591	false
Actinobacteria-Phylum	Actinobacteria	Micromonosporales	Micromonosporaceae	Micromonospora	Micromonospora carbonacea		Micromonospora carbonacea DSM 43168	73.8014	7932432		SAMN04488106	2622736592	false
Actinobacteria-Phylum	Actinobacteria	Geodermatophilales	Geodermatophilaceae	Geodermatophilus	Geodermatophilus ruber		Geodermatophilus ruber DSM 45317	73.9812	4990967		SAMN04488085	2622736605	false
Actinobacteria-Phylum	Actinobacteria	Micromonosporales	Micromonosporaceae	Micromonospora	Micromonospora tulbaghiae		Micromonospora tulbaghiae DSM 45142	72.9704	6486732	393	SAMN04488088	2622736612	false
Actinobacteria-Phylum	Actinobacteria	Pseudonocardiales	Pseudonocardiaceae	Lentzea	Lentzea waywayandensis		Lentzea waywayandensis DSM 44232	68.8622	10152162		SAMN04488564	2634166311	false
Actinobacteria-Phylum	Actinobacteria	Pseudonocardiales	Pseudonocardiaceae	Amycolatopsis	Amycolatopsis regifaucium		Amycolatopsis regifaucium DSM 45072	68.4963	8287612		SAMN04489731	2634166327	false
Actinobacteria-Phylum	Actinobacteria	Streptosporangiales	Thermomonosporaceae	Actinomadura	Actinomadura madurae		Actinomadura madurae DSM 43067	72.0999	10254524		SAMN04489713	2634166331	true
Actinobacteria-Phylum	Actinobacteria	Pseudonocardiales	Pseudonocardiaceae	Amycolatopsis	Amycolatopsis saalfeldensis		Amycolatopsis saalfeldensis DSM 44993	71.0351	9861873		SAMN04489732	2634166333	false
Actinobacteria-Phylum	Actinobacteria	Streptosporangiales	Thermomonosporaceae	Actinomadura	Actinomadura echinospora		Actinomadura echinospora DSM 43163	71.8383	8643734		SAMN04489712	2634166348	false
Actinobacteria-Phylum	Actinobacteria	Micromonosporales	Micromonosporaceae	Micromonospora	Micromonospora endolithica		Micromonospora endolithica DSM 44398	72.4507	7026184	382	SAMN02946460	2585427558	false
Actinobacteria-Phylum	Actinobacteria	Micromonosporales	Micromonosporaceae	Micromonospora	Micromonospora olivasterospora		Micromonospora olivasterospora DSM 43868	72.5196	7071760	375	SAMN02946528	2585427559	false
Actinobacteria-Phylum	Actinobacteria	Micromonosporales	Micromonosporaceae	Micromonospora	Micromonospora sagamiensis		Micromonospora sagamiensis DSM 43912	72.5106	6928726	359	SAMN02946529	2585427560	false
Actinobacteria-Phylum	Actinobacteria	Pseudonocardiales	Pseudonocardiaceae	Prauserella	Prauserella rugosa		Prauserella rugosa DSM 43194	69.9795	5279998	166	SAMN02946344	2585427562	true
Actinobacteria-Phylum	Actinobacteria	Micrococcales	Promicromonosporaceae	Promicromonospora	Promicromonospora thailandica		Promicromonospora thailandica DSM 26652	73.1108	5380579		SAMN04244578	2596583655	false
Actinobacteria-Phylum	Actinobacteria	Micrococcales	Promicromonosporaceae	Promicromonospora	Promicromonospora umidemergens		Promicromonospora umidemergens DSM 22081	70.7872	6600759		SAMN04324259	2596583659	false
Actinobacteria-Phylum	Actinobacteria	Corynebacteriales	Nocardiaceae	Nocardia	Nocardia amikacinitolerans		Nocardia amikacinitolerans DSM 45539	68.4841	7655457		SAMN04244555	2596583674	false
Actinobacteria-Phylum	Actinobacteria	Micrococcales	Promicromonosporaceae	Krasilnikoviella	Krasilnikoviella flava		Krasilnikoviella flava DSM 21481	73.7447	4845911	539	SAMN04324258	2596583702	false
Actinobacteria-Phylum	Actinobacteria	Micromonosporales	Micromonosporaceae	Micromonospora	Micromonospora narathiwatensis		Micromonospora narathiwatensis DSM 45248	72.5868	6611957	380	SAMN04488479	2617270834	false
Actinobacteria-Phylum	Actinobacteria	Micromonosporales	Micromonosporaceae	Micromonospora	Micromonospora auratinigra		Micromonospora auratinigra DSM 44815	73.6223	6758500	376	SAMN04488294	2617270871	false
Actinobacteria-Phylum	Actinobacteria	Micromonosporales	Micromonosporaceae	Micromonospora	Micromonospora krabiensis		Micromonospora krabiensis DSM 45344	72.814	7074738	384	SAMN04488466	2617270872	false
Actinobacteria-Phylum	Actinobacteria	Micromonosporales	Micromonosporaceae	Micromonospora	Micromonospora zamorensis		Micromonospora zamorensis DSM 45600	71.206	7095932	389	SAMN04488385	2617270899	false
Actinobacteria-Phylum	Actinobacteria	Micromonosporales	Micromonosporaceae	Micromonospora	Micromonospora nigra		Micromonospora nigra DSM 43818	72.601	6363764	409	SAMN04488480	2619619644	false
Actinobacteria-Phylum	Actinobacteria	Micromonosporales	Micromonosporaceae	Micromonospora	Micromonospora sediminicola		Micromonospora sediminicola DSM 45794	73.5942	6885700	385	SAMN04488363	2622736535	false
Actinobacteria-Phylum	Actinobacteria	Micromonosporales	Micromonosporaceae	Micromonospora	Micromonospora eburnea		Micromonospora eburnea DSM 44814	72.1179	7185375	380	SAMN04488247	2622736604	false
Actinobacteria-Phylum	Actinobacteria	Micromonosporales	Micromonosporaceae	Micromonospora	Micromonospora peucetia		Micromonospora peucetia DSM 43363	72.2838	7365767	381	SAMN04488357	2622736606	false
Actinobacteria-Phylum	Actinobacteria	Micromonosporales	Micromonosporaceae	Micromonospora	Micromonospora echinospora		Micromonospora echinospora DSM 43816	72.3111	7775486	362	SAMN04488361	2622736613	false
Actinobacteria-Phylum	Actinobacteria	Micromonosporales	Micromonosporaceae	Micromonospora	Micromonospora rhizosphaerae		Micromonospora rhizosphaerae DSM 45431	71.6097	7181580	377	SAMN04488360	2622736626	false
Actinobacteria-Phylum	Actinobacteria	Micromonosporales	Micromonosporaceae	Micromonospora	Micromonospora inositola		Micromonospora inositola DSM 43819	72.207	6707994	380	SAMN04488340	2623620396	false
Actinobacteria-Phylum	Actinobacteria	Micromonosporales	Micromonosporaceae	Micromonospora	Micromonospora yangpuensis		Micromonospora yangpuensis DSM 45577	72.0153	6524299	382	SAMN04488481	2623620524	false
Actinobacteria-Phylum	Actinobacteria	Micromonosporales	Micromonosporaceae	Micromonospora	Micromonospora rifamycinica		Micromonospora rifamycinica DSM 44983	72.9894	7011269	392	SAMN04488251	2623620551	false
Actinobacteria-Phylum	Actinobacteria	Micromonosporales	Micromonosporaceae	Micromonospora	Micromonospora echinaurantiaca		Micromonospora echinaurantiaca DSM 43904	73.2015	7203133	378	SAMN04488338	2623620557	false
Actinobacteria-Phylum	Actinobacteria	Micromonosporales	Micromonosporaceae	Micromonospora	Micromonospora echinofusca		Micromonospora echinofusca DSM 43913	73.3124	7002527	381	SAMN04488339	2623620567	false
Actinobacteria-Phylum	Actinobacteria	Micromonosporales	Micromonosporaceae	Micromonospora	Micromonospora citrea		Micromonospora citrea DSM 43903	73.8202	7208999	380	SAMN04488296	2623620569	false
Actinobacteria-Phylum	Actinobacteria	Micromonosporales	Micromonosporaceae	Micromonospora	Micromonospora coxensis		Micromonospora coxensis DSM 45161	73.5846	6769693	377	SAMN04488465	2623620609	false
Actinobacteria-Phylum	Actinobacteria	Micromonosporales	Micromonosporaceae	Micromonospora	Micromonospora chokoriensis		Micromonospora chokoriensis DSM 45160	71.4574	6897719	388	SAMN04488390	2623620610	false
Actinobacteria-Phylum	Actinobacteria	Micromonosporales	Micromonosporaceae	Micromonospora	Micromonospora chersina		Micromonospora chersina DSM 44151	73.5698	6683691	381	SAMN04488485	2623620611	false
Actinobacteria-Phylum	Actinobacteria	Micromonosporales	Micromonosporaceae	Micromonospora	Micromonospora coriariae		Micromonospora coriariae DSM 44875	71.7616	6929687	383	SAMN04488267	2623620612	false
Actinobacteria-Phylum	Actinobacteria	Propionibacteriales	Propionibacteriaceae	Propionicimonas	Propionicimonas paludicola		Propionicimonas paludicola DSM 15597	68.1575	3262476	335	SAMN04489869	2627853595	true
Actinobacteria-Phylum	Actinobacteria	Micrococcales	Beutenbergiaceae	Serinibacter	Serinibacter salmoneus		Serinibacter salmoneus DSM 21801	71.202	3268715	386	SAMN04490343	2627853598	true
Actinobacteria-Phylum	Actinobacteria	Micrococcales	Microbacteriaceae	Microbacterium	Microbacterium agarici		Microbacterium agarici DSM 21798	64.5428	3233920	388	SAMN04488572	2627853600	false
Actinobacteria-Phylum	Actinobacteria	Bifidobacteriales	Bifidobacteriaceae	Bifidobacterium	Bifidobacterium psychraerophilum		Bifidobacterium psychraerophilum DSM 22366	58.7503	2631485	386	SAMN05192537	2627853606	false
Actinobacteria-Phylum	Actinobacteria	Corynebacteriales	Corynebacteriaceae	Corynebacterium	Corynebacterium renale		Corynebacterium renale DSM 20688	59.1348	2348927	311	SAMN04488536	2627853607	false
Actinobacteria-Phylum	Actinobacteria	Micrococcales	Sanguibacteraceae	Sanguibacter	Sanguibacter antarcticus		Sanguibacter antarcticus DSM 18966	69.1717	3521501	486	SAMN04490249	2627853609	false
Actinobacteria-Phylum	Actinobacteria	Micrococcales	Sanguibacteraceae	Sanguibacter	Sanguibacter soli		Sanguibacter soli DSM 21574	71.8668	2886687	454	SAMN04490250	2627854284	false
Actinobacteria-Phylum	Actinobacteria	Micrococcales	Bogoriellaceae	Georgenia	Georgenia soli		Georgenia soli DSM 21838	72.6714	4273660	315	SAMN04488547	2627854285	false
Actinobacteria-Phylum	Actinobacteria	Corynebacteriales	Nocardiaceae	Nocardia	Nocardia fluminea		Nocardia fluminea DSM 44489	67.482	8057701	341	SAMN04489843	2627854286	false
Actinobacteria-Phylum	Actinobacteria	Micrococcales	Micrococcaceae	Glutamicibacter	Glutamicibacter mysorens		Glutamicibacter mysorens DSM 12798	61.951	3459735	603	SAMN04489744	2627854287	false
Actinobacteria-Phylum	Actinobacteria	Pseudonocardiales	Pseudonocardiaceae	Saccharopolyspora	Saccharopolyspora antimicrobica		Saccharopolyspora antimicrobica DSM 45119	70.3862	8266186		SAMN04490245	2627854288	false
Actinobacteria-Phylum	Actinobacteria	Micromonosporales	Micromonosporaceae	Micromonospora	Micromonospora purpureochromogenes		Micromonospora purpureochromogenes DSM 43821	72.9824	6674134	384	SAMN04489819	2627854289	false
Actinobacteria-Phylum	Actinobacteria	Pseudonocardiales	Pseudonocardiaceae	Amycolatopsis	Amycolatopsis niigatensis		Amycolatopsis niigatensis DSM 45165	69.5243	9312963	300	SAMN04489734	2627854290	false
Actinobacteria-Phylum	Actinobacteria	Pseudonocardiales	Pseudonocardiaceae	Pseudonocardia	Pseudonocardia alni		Pseudonocardia alni DSM 44104	74.1661	5994807		SAMN04490211	2627854291	false
Actinobacteria-Phylum	Actinobacteria	Micrococcales	Intrasporangiaceae	Tetrasphaera	Tetrasphaera duodecadis		Tetrasphaera duodecadis DSM 12806	73.6157	3500352	347	SAMN04489763	2630968219	false
Actinobacteria-Phylum	Actinobacteria	Pseudonocardiales	Pseudonocardiaceae	Saccharopolyspora	Saccharopolyspora hirsuta	Saccharopolyspora hirsuta subsp. kobensis	Saccharopolyspora hirsuta subsp. kobensis DSM 44795	70.8481	7832050	239	SAMN05192577	2630968261	false
Actinobacteria-Phylum	Actinobacteria	Micromonosporales	Micromonosporaceae	Micromonospora	Micromonospora cremea		Micromonospora cremea DSM 45599	71.4654	7759667	386	SAMN04489832	2630968262	false
Actinobacteria-Phylum	Actinobacteria	Micrococcales	Promicromonosporaceae	Isoptericola	Isoptericola jiangsuensis		Isoptericola jiangsuensis DSM 21863	73.8317	4041252	520	SAMN04488560	2630968264	false
Actinobacteria-Phylum	Actinobacteria	Pseudonocardiales	Pseudonocardiaceae	Amycolatopsis	Amycolatopsis sulphurea		Amycolatopsis sulphurea DSM 46092	69.4051	6856290	290	SAMN04489728	2630968289	false
Actinobacteria-Phylum	Actinobacteria	Actinomycetales	Actinomycetaceae	Actinomyces	Actinomyces radingae		Actinomyces radingae DSM 9169	58.9286	2430193	271	SAMN04489714	2630968294	false
Actinobacteria-Phylum	Actinobacteria	Bifidobacteriales	Bifidobacteriaceae	Gardnerella	Gardnerella vaginalis		Gardnerella vaginalis DSM 4944	41.334	1684315	380	SAMN04488545	2630968301	true
Actinobacteria-Phylum	Actinobacteria	Jiangellales	Jiangellaceae	Jiangella	Jiangella alba		Jiangella alba DSM 45237	72.8213	7681885	395	SAMN04488561	2630968302	false
Actinobacteria-Phylum	Actinobacteria	Micrococcales	Microbacteriaceae	Microbacterium	Microbacterium humi		Microbacterium humi DSM 21799	67.2932	3356220	436	SAMN04489806	2630968996	false
Actinobacteria-Phylum	Actinobacteria	Pseudonocardiales	Pseudonocardiaceae	Saccharopolyspora	Saccharopolyspora erythraea		Saccharopolyspora erythraea DSM 40517	71.1415	8230103	244	SAMN05192572	2630968997	false
Actinobacteria-Phylum	Actinobacteria	Propionibacteriales	Propionibacteriaceae	Friedmanniella	Friedmanniella luteola		Friedmanniella luteola DSM 21741	73.7236	4717514	351	SAMN04488543	2630969010	false
Actinobacteria-Phylum	Actinobacteria	Corynebacteriales	Nocardiaceae	Rhodococcus	Rhodococcus pyridinivorans		Rhodococcus pyridinivorans DSM 44555	67.8469	5262484	311	SAMN04490240	2630969012	false
Actinobacteria-Phylum	Actinobacteria	Actinomycetales	Actinomycetaceae	Actinomyces	Actinomyces meyeri		Actinomyces meyeri DSM 20733	65.5799	2026407		SAMN04489715	2634166153	false
Actinobacteria-Phylum	Actinobacteria	Micrococcales	Microbacteriaceae	Agrococcus	Agrococcus carbonis		Agrococcus carbonis DSM 22965	72.9883	2773210	406	SAMN04489719	2634166154	false
Actinobacteria-Phylum	Actinobacteria	Corynebacteriales	Corynebacteriaceae	Corynebacterium	Corynebacterium coyleae		Corynebacterium coyleae DSM 44184	61.3168	2568936	421	SAMN04488531	2634166170	false
Actinobacteria-Phylum	Actinobacteria	Micrococcales	Brevibacteriaceae	Brevibacterium	Brevibacterium sandarakinum		Brevibacterium sandarakinum DSM 22082	63.3017	4440957	420	SAMN04489751	2634166182	false
Actinobacteria-Phylum	Actinobacteria	Micrococcales	Micrococcaceae	Arthrobacter	Arthrobacter alpinus		Arthrobacter alpinus DSM 22274	60.5985	4622641	549	SAMN04489740	2634166197	false
Actinobacteria-Phylum	Actinobacteria	Pseudonocardiales	Pseudonocardiaceae	Allokutzneria	Allokutzneria albata		Allokutzneria albata DSM 44149	70.2631	8565519	408	SAMN04489726	2634166198	true
Actinobacteria-Phylum	Actinobacteria	Pseudonocardiales	Pseudonocardiaceae	Saccharopolyspora	Saccharopolyspora spinosa		Saccharopolyspora spinosa DSM 44228	67.9495	9020646	243	SAMN05216473	2634166199	false
Actinobacteria-Phylum	Actinobacteria	Streptosporangiales	Thermomonosporaceae	Thermomonospora	Thermomonospora chromogena		Thermomonospora chromogena DSM 43794	70.9841	5988017	629	SAMN04489764	2634166206	false
Actinobacteria-Phylum	Actinobacteria	Micromonosporales	Micromonosporaceae	Micromonospora	Micromonospora siamensis		Micromonospora siamensis DSM 45097	73.2024	6250119	381	SAMN04489833	2634166273	false
Actinobacteria-Phylum	Actinobacteria	Pseudonocardiales	Pseudonocardiaceae	Amycolatopsis	Amycolatopsis keratiniphila	Amycolatopsis keratiniphila subsp. nogabecina	Amycolatopsis keratiniphila subsp. nogabecina DSM 44586	68.8311	9472522		SAMN04489733	2634166275	false
Actinobacteria-Phylum	Actinobacteria	Micrococcales	Micrococcaceae	Arthrobacter	Arthrobacter crystallopoietes		Arthrobacter crystallopoietes DSM 20117	64.3553	5198474	468	SAMN04489742	2634166276	false
Actinobacteria-Phylum	Actinobacteria	Micrococcales	Microbacteriaceae	Agrococcus	Agrococcus jejuensis		Agrococcus jejuensis DSM 22002	72.6357	3400078	422	SAMN04489720	2634166279	false
Actinobacteria-Phylum	Actinobacteria	Micrococcales	Ruaniaceae	Haloactinobacterium	Haloactinobacterium album		Haloactinobacterium album DSM 21368	68.6068	4830506	347	SAMN04488554	2634166281	true
Actinobacteria-Phylum	Actinobacteria	Micrococcales	Micrococcaceae	Pseudarthrobacter	Pseudarthrobacter equi		Pseudarthrobacter equi DSM 23395	66.1288	4459078	497	SAMN04489743	2634166282	false
Actinobacteria-Phylum	Actinobacteria	Bifidobacteriales	Bifidobacteriaceae	Bifidobacterium	Bifidobacterium dentium		Bifidobacterium dentium DSM 20436	58.5522	2668067	452	SAMN05192536	2634166294	false
Actinobacteria-Phylum	Actinobacteria	Bifidobacteriales	Bifidobacteriaceae	Bifidobacterium	Bifidobacterium longum		Bifidobacterium longum DSM 20219	60.251	2449019	439	SAMN04489748	2634166334	false
Actinobacteria-Phylum	Actinobacteria	Actinomycetales	Actinomycetaceae	Arcanobacterium	Arcanobacterium phocae		Arcanobacterium phocae DSM 10002	49.9688	1998242		SAMN04489737	2634166335	false
Actinobacteria-Phylum	Actinobacteria	Micromonosporales	Micromonosporaceae	Actinoplanes	Actinoplanes derwentensis		Actinoplanes derwentensis DSM 43941	69.3575	10654081	375	SAMN04489716	2634166338	false
Actinobacteria-Phylum	Actinobacteria	Pseudonocardiales	Pseudonocardiaceae	Amycolatopsis	Amycolatopsis lurida		Amycolatopsis lurida DSM 43134	68.6793	9047228	328	SAMN04489729	2634166339	false
Actinobacteria-Phylum	Actinobacteria	Streptomycetales	Streptomycetaceae	Streptomyces	Streptomyces griseus		Streptomyces griseus DSM 40236	72.2452	8630192	309	SAMN04490359	2634166340	false
Actinobacteria-Phylum	Actinobacteria	Micrococcales	Microbacteriaceae	Microterricola	Microterricola viridarii		Microterricola viridarii DSM 21772	69.6419	3837721	453	SAMN04489834	2634166341	true
Actinobacteria-Phylum	Actinobacteria	Micrococcales	Microbacteriaceae	Agromyces	Agromyces flavus		Agromyces flavus DSM 22059	71.296	3692308	494	SAMN04489721	2634166342	false
Actinobacteria-Phylum	Actinobacteria	Corynebacteriales	Corynebacteriaceae	Corynebacterium	Corynebacterium mycetoides		Corynebacterium mycetoides DSM 20632	66.5878	2266370	409	SAMN04488535	2634166344	false
Actinobacteria-Phylum	Actinobacteria	Propionibacteriales	Propionibacteriaceae	Friedmanniella	Friedmanniella sagamiharensis		Friedmanniella sagamiharensis DSM 21743	73.3573	4405185	360	SAMN04488544	2634166345	false
Actinobacteria-Phylum	Coriobacteriia	Coriobacteriales	Atopobiaceae	Atopobium	Atopobium minutum		Atopobium minutum DSM 20586	48.6907	1779562	248	SAMN04489746	2634166360	true
Actinobacteria-Phylum	Actinobacteria	Corynebacteriales	Nocardiaceae	Rhodococcus	Rhodococcus koreensis		Rhodococcus koreensis DSM 44498	67.3753	10311574	338	SAMN04490239	2634166362	false
Actinobacteria-Phylum	Actinobacteria	Micrococcales	Microbacteriaceae	Microbacterium	Microbacterium hydrocarbonoxydans		Microbacterium hydrocarbonoxydans DSM 16089	68.5756	3594787	417	SAMN04489807	2634166363	false
Actinobacteria-Phylum	Actinobacteria	Micrococcales	Dermacoccaceae	Branchiibius	Branchiibius hedensis		Branchiibius hedensis DSM 22951	67.0773	4008675	514	SAMN04489750	2634166369	true
Actinobacteria-Phylum	Actinobacteria	Corynebacteriales	Tsukamurellaceae	Tsukamurella	Tsukamurella pulmonis		Tsukamurella pulmonis DSM 44142	70.8803	4783064	449	SAMN04489765	2634166370	false
Actinobacteria-Phylum	Actinobacteria	Streptomycetales	Streptomycetaceae	Streptomyces	Streptomyces melanosporofaciens		Streptomyces melanosporofaciens DSM 40318	71.02	10769732	290	SAMN04490356	2634166371	false
Actinobacteria-Phylum	Actinobacteria	Micrococcales	Intrasporangiaceae	Phycicoccus	Phycicoccus dokdonensis		Phycicoccus dokdonensis DSM 22329	71.2245	3942064	371	SAMN04489867	2634166372	false
Actinobacteria-Phylum	Actinobacteria	Streptomycetales	Streptomycetaceae	Streptomyces	Streptomyces misionensis		Streptomyces misionensis DSM 40306	72.3777	8473721	311	SAMN04490357	2634166373	false
Actinobacteria-Phylum	Actinobacteria	Micrococcales	Microbacteriaceae	Microbacterium	Microbacterium pygmaeum		Microbacterium pygmaeum DSM 23142	68.7925	3668570	412	SAMN04489810	2634166516	false
Actinobacteria-Phylum	Actinobacteria	Micrococcales	Brevibacteriaceae	Brevibacterium	Brevibacterium siliguriense		Brevibacterium siliguriense DSM 23676	64.1831	4022983	424	SAMN04489752	2634166531	false
Actinobacteria-Phylum	Actinobacteria	Micrococcales	Micrococcaceae	Pseudarthrobacter	Pseudarthrobacter chlorophenolicus		Pseudarthrobacter chlorophenolicus DSM 12829	65.9435	5020975	525	SAMN04489738	2634166551	false
Actinobacteria-Phylum	Actinobacteria	Micrococcales	Microbacteriaceae	Microbacterium	Microbacterium paraoxydans		Microbacterium paraoxydans DSM 15019	70.0222	3552213	420	SAMN04489809	2634166897	false
Actinobacteria-Phylum	Actinobacteria	Pseudonocardiales	Pseudonocardiaceae	Amycolatopsis	Amycolatopsis tolypomycina		Amycolatopsis tolypomycina DSM 44544	71.6745	10363431	324	SAMN04489727	2634166899	false
Actinobacteria-Phylum	Actinobacteria	Propionibacteriales	Nocardioidaceae	Marmoricola	Marmoricola scoriae		Marmoricola scoriae DSM 22127	73.5026	4058482	402	SAMN04488570	2634166904	false
Actinobacteria-Phylum	Actinobacteria	Micromonosporales	Micromonosporaceae	Micromonospora	Micromonospora pallida		Micromonospora pallida DSM 43817	71.877	7762826	356	SAMN04489814	2636415968	false
Actinobacteria-Phylum	Actinobacteria	Corynebacteriales	Mycobacteriaceae	Mycobacterium	Mycobacterium rutilum		Mycobacterium rutilum DSM 45405	68.4246	5987831	368	SAMN04489835	2636415969	false
Actinobacteria-Phylum	Actinobacteria	Micromonosporales	Micromonosporaceae	Micromonospora	Micromonospora inyonensis		Micromonospora inyonensis DSM 46123	71.8846	6923970	360	SAMN04489817	2636415978	false
Actinobacteria-Phylum	Actinobacteria	Propionibacteriales	Propionibacteriaceae	Auraticoccus	Auraticoccus monumenti		Auraticoccus monumenti DSM 23257	73.1012	4461688	409	SAMN04489747	2636415982	true
Actinobacteria-Phylum	Actinobacteria	Nakamurellales	Nakamurellaceae	Nakamurella	Nakamurella panacisegetis		Nakamurella panacisegetis DSM 26919	68.9722	5013870	405	SAMN04515671	2636416005	false
Actinobacteria-Phylum	Actinobacteria	Propionibacteriales	Nocardioidaceae	Actinopolymorpha	Actinopolymorpha singaporensis		Actinopolymorpha singaporensis DSM 22024	70.6066	6403569	462	SAMN04489717	2636416006	true
Actinobacteria-Phylum	Actinobacteria	Corynebacteriales	Corynebacteriaceae	Corynebacterium	Corynebacterium timonense		Corynebacterium timonense DSM 45434	66.6197	2633085	345	SAMN04488539	2636416018	false
Actinobacteria-Phylum	Actinobacteria	Bifidobacteriales	Bifidobacteriaceae	Bifidobacterium	Bifidobacterium longum	Bifidobacterium longum subsp. suis	Bifidobacterium longum subsp. suis DSM 20211	60.0108	2392876	436	SAMN04489749	2636416037	false
Actinobacteria-Phylum	Actinobacteria	Propionibacteriales	Propionibacteriaceae	Microlunatus	Microlunatus soli		Microlunatus soli DSM 21800	67.3665	6732914	334	SAMN04489812	2636416048	false
Actinobacteria-Phylum	Actinobacteria	Corynebacteriales	Nocardiaceae	Gordonia	Gordonia westfalica		Gordonia westfalica DSM 44215	66.8978	6405003		SAMN04488548	2636416072	false
Actinobacteria-Phylum	Actinobacteria	Micromonosporales	Micromonosporaceae	Micromonospora	Micromonospora viridifaciens		Micromonospora viridifaciens DSM 43909	72.0952	7073885	377	SAMN04489820	2636416073	false
Actinobacteria-Phylum	Coriobacteriia	Coriobacteriales	Atopobiaceae	Olsenella	Olsenella umbonata		Olsenella umbonata DSM 22620	64.9479	2353093	250	SAMN04489857	2636416177	false
Actinobacteria-Phylum	Actinobacteria	Micrococcales	Micrococcaceae	Arthrobacter	Arthrobacter woluwensis		Arthrobacter woluwensis DSM 10495	68.1141	3859681	538	SAMN04489745	2639762519	false
Actinobacteria-Phylum	Actinobacteria	Micrococcales	Microbacteriaceae	Leucobacter	Leucobacter chromiiresistens		Leucobacter chromiiresistens DSM 22788	70.2985	3214995	473	SAMN04488565	2639762569	false
Actinobacteria-Phylum	Actinobacteria	Corynebacteriales	Nocardiaceae	Gordonia	Gordonia malaquae		Gordonia malaquae DSM 45064	66.2151	4714353		SAMN04488550	2639762576	false
Actinobacteria-Phylum	Actinobacteria	Jiangellales	Jiangellaceae	Jiangella	Jiangella alkaliphila		Jiangella alkaliphila DSM 45079	72.1029	7716500	413	SAMN04488563	2639762615	false
Actinobacteria-Phylum	Actinobacteria	Propionibacteriales	Nocardioidaceae	Nocardioides	Nocardioides exalbidus		Nocardioides exalbidus DSM 22017	71.7597	4599849	550	SAMN04489844	2639762616	false
Actinobacteria-Phylum	Actinobacteria	Corynebacteriales	Tsukamurellaceae	Tsukamurella	Tsukamurella tyrosinosolvens		Tsukamurella tyrosinosolvens DSM 44234	71.0549	5281118	449	SAMN04489793	2639762617	false
Actinobacteria-Phylum	Actinobacteria	Pseudonocardiales	Pseudonocardiaceae	Amycolatopsis	Amycolatopsis australiensis		Amycolatopsis australiensis DSM 44671	71.8747	9312140		SAMN04489730	2642422517	false
Actinobacteria-Phylum	Actinobacteria	Corynebacteriales	Nocardiaceae	Rhodococcus	Rhodococcus jostii		Rhodococcus jostii DSM 44719	66.8792	9912981	340	SAMN04490220	2642422554	false
Actinobacteria-Phylum	Actinobacteria	Geodermatophilales	Geodermatophilaceae	Geodermatophilus	Geodermatophilus normandii		Geodermatophilus normandii DSM 45417	75.3409	4621196	482	SAMN02946530	2585427554	false
Actinobacteria-Phylum	Actinobacteria	Geodermatophilales	Geodermatophilaceae	Modestobacter	Modestobacter roseus		Modestobacter roseus DSM 45764	74.4844	4516512	567	SAMN02946472	2585427561	false
Actinobacteria-Phylum	Actinobacteria	Geodermatophilales	Geodermatophilaceae	Geodermatophilus	Geodermatophilus soli		Geodermatophilus soli DSM 45843	74.1809	4756550		SAMN05660199	2599185180	false
Actinobacteria-Phylum	Actinobacteria	Geodermatophilales	Geodermatophilaceae	Geodermatophilus	Geodermatophilus dictyosporus		Geodermatophilus dictyosporus DSM 43161	75.2525	4959823		SAMN05660359	2599185183	false
Actinobacteria-Phylum	Actinobacteria	Geodermatophilales	Geodermatophilaceae	Geodermatophilus	Geodermatophilus siccatus		Geodermatophilus siccatus DSM 45419	74.588	5203368		SAMN05660642	2599185192	false
Actinobacteria-Phylum	Actinobacteria	Geodermatophilales	Geodermatophilaceae	Blastococcus	Blastococcus endophyticus		Blastococcus endophyticus DSM 45413	74.6048	4874996		SAMN05660991	2599185194	false
Actinobacteria-Phylum	Actinobacteria	Geodermatophilales	Geodermatophilaceae	Geodermatophilus	Geodermatophilus amargosae		Geodermatophilus amargosae DSM 46136	74.2374	5868179		SAMN05660657	2599185195	false
Actinobacteria-Phylum	Actinobacteria	Geodermatophilales	Geodermatophilaceae	Geodermatophilus	Geodermatophilus africanus		Geodermatophilus africanus DSM 45422	74.3006	5470950		SAMN05660209	2599185203	false
Actinobacteria-Phylum	Actinobacteria	Geodermatophilales	Geodermatophilaceae	Geodermatophilus	Geodermatophilus taihuensis		Geodermatophilus taihuensis DSM 45962	74.885	4316910		SAMN05661030	2599185298	false
Actinobacteria-Phylum	Actinobacteria	Geodermatophilales	Geodermatophilaceae	Geodermatophilus	Geodermatophilus brasiliensis		Geodermatophilus brasiliensis DSM 44526	74.8371	4451590		SAMN05660324	2602042031	false
Actinobacteria-Phylum	Actinobacteria	Geodermatophilales	Geodermatophilaceae	Geodermatophilus	Geodermatophilus telluris		Geodermatophilus telluris DSM 45421	75.7139	4806440		SAMN05660690	2602042050	false
Actinobacteria-Phylum	Actinobacteria	Actinopolysporales	Actinopolysporaceae	Actinopolyspora	Actinopolyspora righensis		Actinopolyspora righensis DSM 45501	67.4639	4923685		SAMN04487904	2616644808	false
Actinobacteria-Phylum	Actinobacteria	Actinopolysporales	Actinopolysporaceae	Actinopolyspora	Actinopolyspora mzabensis		Actinopolyspora mzabensis DSM 45460	67.7016	5003948		SAMN04487820	2619619027	false
Actinobacteria-Phylum	Actinobacteria	Geodermatophilales	Geodermatophilaceae	Geodermatophilus	Geodermatophilus saharensis		Geodermatophilus saharensis DSM 45423	75.5622	4890400	522	SAMN04488107	2622736631	false
Actinobacteria-Phylum	Actinobacteria	Actinopolysporales	Actinopolysporaceae	Actinopolyspora	Actinopolyspora saharensis		Actinopolyspora saharensis DSM 45459	69.4622	4682228	198	SAMN04489718	2634166628	false
Actinobacteria-Phylum	Actinobacteria	Corynebacteriales	Corynebacteriaceae	Corynebacterium	Corynebacterium ammoniagenes		Corynebacterium ammoniagenes DSM 20306	55.5683	2759010		SAMN00189098		false
Actinobacteria-Phylum	Actinobacteria	Corynebacteriales	Corynebacteriaceae	Corynebacterium	Corynebacterium pyruviciproducens		Corynebacterium pyruviciproducens ATCC BAA-1742	61.2143	2703797	362	SAMN02596973		false
Actinobacteria-Phylum	Actinobacteria	Corynebacteriales	Corynebacteriaceae	Turicella	Turicella otitidis		Turicella otitidis ATCC 51513	71.3857	2090523		SAMN02463914		true
Actinobacteria-Phylum	Actinobacteria	Corynebacteriales	Mycobacteriaceae	Mycobacterium	Mycobacterium bohemicum		Mycobacterium bohemicum DSM 44277	68.8114	5084288	281	SAMEA3305052		false
Actinobacteria-Phylum	Actinobacteria	Corynebacteriales	Mycobacteriaceae	Mycobacterium	Mycobacterium fortuitum		Mycobacterium fortuitum ATCC 6841	66.3675	5900152		SAMN04295031		false
Actinobacteria-Phylum	Actinobacteria	Actinomycetales	Actinomycetaceae	Actinomyces	Actinomyces coleocanis		Actinomyces coleocanis DSM 15436	49.5952	1717929	433	SAMN00001853		false
Actinobacteria-Phylum	Actinobacteria	Actinomycetales	Actinomycetaceae	Actinomyces	Actinomyces urogenitalis		Actinomyces urogenitalis DSM 15434	68.748	2611052	398	SAMN00002545		false
Actinobacteria-Phylum	Actinobacteria	Corynebacteriales	Corynebacteriaceae	Corynebacterium	Corynebacterium accolens		Corynebacterium accolens ATCC 49725	59.6889	2406629		SAMN00002226		false
Actinobacteria-Phylum	Actinobacteria	Corynebacteriales	Corynebacteriaceae	Corynebacterium	Corynebacterium lipophiloflavum		Corynebacterium lipophiloflavum DSM 44291	64.8679	2287535		SAMN00001476		false
Actinobacteria-Phylum	Actinobacteria	Corynebacteriales	Corynebacteriaceae	Corynebacterium	Corynebacterium striatum		Corynebacterium striatum ATCC 6940	59.4191	2717381		SAMN00001507		false
Actinobacteria-Phylum	Actinobacteria	Corynebacteriales	Nocardiaceae	Gordonia	Gordonia amicalis		Gordonia amicalis NBRC 100051	67.4225	4915471	478	SAMD00041764		false
Actinobacteria-Phylum	Actinobacteria	Corynebacteriales	Nocardiaceae	Gordonia	Gordonia neofelifaecis		Gordonia neofelifaecis NRRL B-59395	68.2019	4257286		SAMN02470983		false
Actinobacteria-Phylum	Actinobacteria	Corynebacteriales	Mycobacteriaceae	Mycobacterium	Mycobacterium mageritense		Mycobacterium mageritense CIP 104973	66.9483	7966607	374	SAMEA3138978		false
Actinobacteria-Phylum	Actinobacteria	Corynebacteriales	Mycobacteriaceae	Mycobacterium	Mycobacterium neoaurum		Mycobacterium neoaurum DSM 44074	66.6212	5504703	234	SAMEA3139061		false
Actinobacteria-Phylum	Actinobacteria	Corynebacteriales	Nocardiaceae	Nocardia	Nocardia asteroides		Nocardia asteroides NBRC 15531	69.9172	6954782		SAMD00041823		true
Actinobacteria-Phylum	Actinobacteria	Corynebacteriales	Nocardiaceae	Gordonia	Gordonia alkanivorans		Gordonia alkanivorans NBRC 16433	67.4139	5071550		SAMD00041830		false
Actinobacteria-Phylum	Actinobacteria	Corynebacteriales	Nocardiaceae	Gordonia	Gordonia effusa		Gordonia effusa NBRC 100432	62.458	4703019		SAMD00041782		false
Actinobacteria-Phylum	Actinobacteria	Corynebacteriales	Nocardiaceae	Gordonia	Gordonia polyisoprenivorans		Gordonia polyisoprenivorans NBRC 16320	66.8725	6285478		SAMD00041829		false
Actinobacteria-Phylum	Actinobacteria	Corynebacteriales	Nocardiaceae	Gordonia	Gordonia rubripertincta		Gordonia rubripertincta NBRC 101908	67.383	5204225		SAMD00041793		false
Actinobacteria-Phylum	Actinobacteria	Corynebacteriales	Nocardiaceae	Gordonia	Gordonia sputi		Gordonia sputi NBRC 100414	65.3448	4952979		SAMD00041776		false
Actinobacteria-Phylum	Actinobacteria	Corynebacteriales	Nocardiaceae	Gordonia	Gordonia terrae		Gordonia terrae NBRC 100016	67.8385	5669149		SAMD00041763		false
Actinobacteria-Phylum	Actinobacteria	Corynebacteriales	Mycobacteriaceae	Mycobacterium	Mycobacterium parascrofulaceum		Mycobacterium parascrofulaceum ATCC BAA-614	68.4464	6295508	290	SAMN00189881		false
Actinobacteria-Phylum	Actinobacteria	Corynebacteriales	Nocardiaceae	Nocardia	Nocardia brasiliensis		Nocardia brasiliensis NBRC 14402	68.2483	8895093		SAMD00016800		false
Actinobacteria-Phylum	Actinobacteria	Corynebacteriales	Nocardiaceae	Rhodococcus	Rhodococcus wratislaviensis		Rhodococcus wratislaviensis NBRC 100605	66.7768	10403277	339	SAMD00041784		false
Actinobacteria-Phylum	Actinobacteria	Micrococcales	Brevibacteriaceae	Brevibacterium	Brevibacterium mcbrellneri		Brevibacterium mcbrellneri ATCC 49030	58.0183	2561804		SAMN00139181		false
Actinobacteria-Phylum	Actinobacteria	Micrococcales	Dermatophilaceae	Austwickia	Austwickia chelonae		Austwickia chelonae NBRC 105200	66.1541	3541124	335	SAMD00041799		true
Actinobacteria-Phylum	Actinobacteria	Micrococcales	Dermatophilaceae	Kineosphaera	Kineosphaera limosa		Kineosphaera limosa NBRC 100340	70.4252	4847237	360	SAMD00041770		true
Actinobacteria-Phylum	Actinobacteria	Micrococcales	Dermatophilaceae	Mobilicoccus	Mobilicoccus pelagius		Mobilicoccus pelagius NBRC 104925	71.89	3544916		SAMD00041798		true
Actinobacteria-Phylum	Actinobacteria	Micrococcales	Intrasporangiaceae	Tetrasphaera	Tetrasphaera elongata		Tetrasphaera elongata Lp2	68.9892	3157491	350	SAMEA2272747		false
Actinobacteria-Phylum	Actinobacteria	Micrococcales	Intrasporangiaceae	Tetrasphaera	Tetrasphaera japonica		Tetrasphaera japonica T1-X7	71.5081	5118920	337	SAMEA3146271		true
Actinobacteria-Phylum	Actinobacteria	Micrococcales	Intrasporangiaceae	Tetrasphaera	Tetrasphaera jenkinsii		Tetrasphaera jenkinsii Ben 74	68.2396	3788586	345	SAMEA3146295		false
Actinobacteria-Phylum	Actinobacteria	Micrococcales	Micrococcaceae	Arthrobacter	Arthrobacter globiformis		Arthrobacter globiformis NBRC 12137	66.2094	4954410	539	SAMD00041813		true
Actinobacteria-Phylum	Actinobacteria	Micrococcales	Micrococcaceae	Rothia	Rothia mucilaginosa		Rothia mucilaginosa ATCC 25296	59.5368	2255154	312	SAMN00001919		false
Actinobacteria-Phylum	Actinobacteria	Pseudonocardiales	Pseudonocardiaceae	Saccharomonospora	Saccharomonospora xinjiangensis		Saccharomonospora xinjiangensis XJ-54	68.9471	4774606	213	SAMN02261402	2509276054	false
Actinobacteria-Phylum	Actinobacteria	Streptomycetales	Streptomycetaceae	Streptomyces	Streptomyces ambofaciens		Streptomyces ambofaciens ATCC 23877	72.1879	8393598	312	SAMN03921868		false
Actinobacteria-Phylum	Actinobacteria	Streptosporangiales	Nocardiopsaceae	Thermobifida	Thermobifida cellulosilytica		Thermobifida cellulosilytica TB100	72.1109	4320108		SAMN03840822		false
Actinobacteria-Phylum	Actinobacteria	Bifidobacteriales	Bifidobacteriaceae	Bifidobacterium	Bifidobacterium actinocoloniiforme		Bifidobacterium actinocoloniiforme DSM 22766	62.7078	1830060	430	SAMN02442035		false
Actinobacteria-Phylum	Actinobacteria	Bifidobacteriales	Bifidobacteriaceae	Bifidobacterium	Bifidobacterium bifidum		Bifidobacterium bifidum JCM 1255	62.6649	2211039	462	SAMD00061040		true
Actinobacteria-Phylum	Actinobacteria	Bifidobacteriales	Bifidobacteriaceae	Bifidobacterium	Bifidobacterium breve		Bifidobacterium breve JCM 1192	58.8903	2269415	450	SAMD00061041		false
Actinobacteria-Phylum	Actinobacteria	Bifidobacteriales	Bifidobacteriaceae	Bifidobacterium	Bifidobacterium catenulatum		Bifidobacterium catenulatum JCM 1194	56.2006	2079525	460	SAMD00061042		false
Actinobacteria-Phylum	Actinobacteria	Bifidobacteriales	Bifidobacteriaceae	Bifidobacterium	Bifidobacterium gallicum		Bifidobacterium gallicum DSM 20093	57.5016	2019802	471	SAMN02299421		false
Actinobacteria-Phylum	Actinobacteria	Bifidobacteriales	Bifidobacteriaceae	Scardovia	Scardovia inopinata		Scardovia inopinata JCM 12537	48.6334	1797862	387	SAMD00061049		true
Actinobacteria-Phylum	Actinobacteria	Bifidobacteriales	Bifidobacteriaceae	Bifidobacterium	Bifidobacterium pseudocatenulatum		Bifidobacterium pseudocatenulatum JCM 1200	56.3767	2313752	459	SAMD00061045		false
Actinobacteria-Phylum	Actinobacteria	Bifidobacteriales	Bifidobacteriaceae	Bifidobacterium	Bifidobacterium scardovii		Bifidobacterium scardovii JCM 12489	64.6309	3158347	463	SAMD00061046		false
Actinobacteria-Phylum	Coriobacteriia	Coriobacteriales	Atopobiaceae	Atopobium	Atopobium rimae		Atopobium rimae ATCC 49626	49.2623	1626291	239	SAMN00000717		false
Actinobacteria-Phylum	Coriobacteriia	Coriobacteriales	Coriobacteriaceae	Collinsella	Collinsella aerofaciens		Collinsella aerofaciens ATCC 25986	60.5473	2439869		SAMN00627067		true
Actinobacteria-Phylum	Coriobacteriia	Coriobacteriales	Coriobacteriaceae	Collinsella	Collinsella stercoris		Collinsella stercoris DSM 13279	63.1946	2399819	331	SAMN00008814		false
Actinobacteria-Phylum	Coriobacteriia	Eggerthellales	Eggerthellaceae	Enterorhabdus	Enterorhabdus caecimuris		Enterorhabdus caecimuris B7	64.1266	2943296	310	SAMN01730995		false
Actinobacteria-Phylum	Coriobacteriia	Eggerthellales	Eggerthellaceae	Slackia	Slackia piriformis		Slackia piriformis YIT 12062	57.6835	2100457		SAMN02595396		false
Chloroflexi	Chloroflexia	Chloroflexales	Oscillochloridaceae	Oscillochloris	Oscillochloris trichoides		Oscillochloris trichoides VKM B-2210	59.2584	4309088		SAMN02469416		false
Actinobacteria-Phylum	Actinobacteria	Bifidobacteriales	Bifidobacteriaceae	Bifidobacterium	Bifidobacterium kashiwanohense		Bifidobacterium kashiwanohense JCM 15439	56.2823	2337234	467	SAMD00061044		false
Actinobacteria-Phylum	Actinobacteria	Actinomycetales	Actinomycetaceae	Trueperella	Trueperella bernardiae		Trueperella bernardiae CCUG 33419	65.4424	2028874	222	SAMN04196844		false
Actinobacteria-Phylum	Actinobacteria	Actinopolysporales	Actinopolysporaceae	Actinopolyspora	Actinopolyspora erythraea		Actinopolyspora erythraea YIM 90600	68.78	5341980		SAMN02911260		false
Actinobacteria-Phylum	Actinobacteria	Corynebacteriales	Corynebacteriaceae	Corynebacterium	Corynebacterium atypicum		Corynebacterium atypicum DSM 44849	65.3587	2359433	353	SAMN02911287		false
Actinobacteria-Phylum	Actinobacteria	Corynebacteriales	Corynebacteriaceae	Corynebacterium	Corynebacterium auriscanis		Corynebacterium auriscanis CIP 106629	58.496	2568862	421	SAMN03106126		false
Actinobacteria-Phylum	Actinobacteria	Corynebacteriales	Corynebacteriaceae	Corynebacterium	Corynebacterium camporealensis		Corynebacterium camporealensis DSM 44610	59.4096	2451722	464	SAMN03365263		false
Actinobacteria-Phylum	Actinobacteria	Corynebacteriales	Corynebacteriaceae	Corynebacterium	Corynebacterium casei		Corynebacterium casei DSM 44701	55.6845	3132211	540	SAMN03081454		false
Actinobacteria-Phylum	Actinobacteria	Corynebacteriales	Corynebacteriaceae	Corynebacterium	Corynebacterium humireducens		Corynebacterium humireducens DSM 45392	68.5704	2681312	428	SAMN03283197		false
Actinobacteria-Phylum	Actinobacteria	Corynebacteriales	Corynebacteriaceae	Corynebacterium	Corynebacterium imitans		Corynebacterium imitans DSM 44264	64.2678	2565109	524	SAMN02950575		false
Actinobacteria-Phylum	Actinobacteria	Corynebacteriales	Corynebacteriaceae	Corynebacterium	Corynebacterium kutscheri		Corynebacterium kutscheri DSM 20755	46.4628	2354065	423	SAMN03365283		false
Actinobacteria-Phylum	Actinobacteria	Corynebacteriales	Corynebacteriaceae	Corynebacterium	Corynebacterium marinum		Corynebacterium marinum DSM 44953	67.7525	2729219	480	SAMN02800399		false
Actinobacteria-Phylum	Actinobacteria	Corynebacteriales	Corynebacteriaceae	Corynebacterium	Corynebacterium mustelae		Corynebacterium mustelae DSM 45274	52.5706	3474226	405	SAMN03568800		false
Actinobacteria-Phylum	Actinobacteria	Corynebacteriales	Corynebacteriaceae	Corynebacterium	Corynebacterium singulare		Corynebacterium singulare DSM 44357	60.1191	2830499	490	SAMN03177398		false
Actinobacteria-Phylum	Actinobacteria	Corynebacteriales	Corynebacteriaceae	Corynebacterium	Corynebacterium testudinoris		Corynebacterium testudinoris DSM 44614	63.1384	2721226	471	SAMN03480629		false
Actinobacteria-Phylum	Actinobacteria	Corynebacteriales	Corynebacteriaceae	Corynebacterium	Corynebacterium ureicelerivorans		Corynebacterium ureicelerivorans DSM 45051	65.0067	2328188	419	SAMN02953970		false
Actinobacteria-Phylum	Actinobacteria	Corynebacteriales	Dietziaceae	Dietzia	Dietzia maris		Dietzia maris DSM 43672	70.8575	3505372		SAMN04543680		true
Actinobacteria-Phylum	Actinobacteria	Corynebacteriales	Nocardiaceae	Gordonia	Gordonia amarae		Gordonia amarae NBRC 15530	67.4474	5306375	520	SAMD00041822		false
Actinobacteria-Phylum	Actinobacteria	Corynebacteriales	Nocardiaceae	Gordonia	Gordonia araii		Gordonia araii NBRC 100433	68.0304	3906554	484	SAMD00041783		false
Actinobacteria-Phylum	Actinobacteria	Corynebacteriales	Mycobacteriaceae	Mycobacterium	Mycobacterium aromaticivorans		Mycobacterium aromaticivorans DSM 45407	66.4068	6297623	419	SAMN02585141		false
Actinobacteria-Phylum	Actinobacteria	Corynebacteriales	Mycobacteriaceae	Mycobacterium	Mycobacterium abscessus	Mycobacterium abscessus subsp. bolletii	Mycobacterium abscessus subsp. bolletii BD	64.0694	5048003	306	SAMN02470911		false
Actinobacteria-Phylum	Actinobacteria	Corynebacteriales	Mycobacteriaceae	Mycobacterium	Mycobacterium chelonae		Mycobacterium chelonae CCUG 47445	63.9202	5029817	303	SAMN02630629		false
Actinobacteria-Phylum	Actinobacteria	Corynebacteriales	Mycobacteriaceae	Mycobacterium	Mycobacterium chubuense		Mycobacterium chubuense DSM 44219	69.1991	5944733	414	SAMN03375743		false
Actinobacteria-Phylum	Actinobacteria	Corynebacteriales	Mycobacteriaceae	Mycobacterium	Mycobacterium conceptionense		Mycobacterium conceptionense D16	66.2867	6381535	245	SAMEA3305051		false
Actinobacteria-Phylum	Actinobacteria	Corynebacteriales	Mycobacteriaceae	Mycobacterium	Mycobacterium cosmeticum		Mycobacterium cosmeticum DSM 44829	68.2372	6462090	402	SAMEA3138996		false
Actinobacteria-Phylum	Actinobacteria	Corynebacteriales	Mycobacteriaceae	Mycobacterium	Mycobacterium haemophilum		Mycobacterium haemophilum ATCC 29548	63.948	4235763	308	SAMN01918491		false
Actinobacteria-Phylum	Actinobacteria	Corynebacteriales	Mycobacteriaceae	Mycobacterium	Mycobacterium immunogenum		Mycobacterium immunogenum CCUG 47286	64.2733	5573781	317	SAMN03733495		false
Actinobacteria-Phylum	Actinobacteria	Corynebacteriales	Mycobacteriaceae	Mycobacterium	Mycobacterium neworleansense		Mycobacterium neworleansense ATCC 49404	66.8459	6287317	371	SAMEA3481574		false
Actinobacteria-Phylum	Actinobacteria	Corynebacteriales	Mycobacteriaceae	Mycobacterium	Mycobacterium obuense		Mycobacterium obuense DSM 44075	67.9635	5710527	436	SAMN02952053		false
Actinobacteria-Phylum	Actinobacteria	Corynebacteriales	Mycobacteriaceae	Mycobacterium	Mycobacterium phlei		Mycobacterium phlei CCUG 21000	69.4432	5322335	581	SAMN04537322		false
Actinobacteria-Phylum	Actinobacteria	Corynebacteriales	Mycobacteriaceae	Mycobacterium	Mycobacterium rufum		Mycobacterium rufum DSM 45406	69.2477	6176413	411	SAMN02777056		false
Actinobacteria-Phylum	Actinobacteria	Corynebacteriales	Mycobacteriaceae	Mycobacterium	Mycobacterium setense		Mycobacterium setense DSM 45070	66.424	6265049	397	SAMN01174788		false
Actinobacteria-Phylum	Actinobacteria	Corynebacteriales	Mycobacteriaceae	Mycobacterium	Mycobacterium thermoresistibile		Mycobacterium thermoresistibile ATCC 19527	69.0228	4870719	336	SAMN02471087		false
Actinobacteria-Phylum	Actinobacteria	Corynebacteriales	Mycobacteriaceae	Mycobacterium	Mycobacterium triplex		Mycobacterium triplex DSM 44626	66.5992	6379625	293	SAMEA3139001		false
Actinobacteria-Phylum	Actinobacteria	Corynebacteriales	Nocardiaceae	Rhodococcus	Rhodococcus equi		Rhodococcus equi NBRC 101255	68.7887	5196662		SAMN02471952		false
Actinobacteria-Phylum	Actinobacteria	Corynebacteriales	Nocardiaceae	Rhodococcus	Rhodococcus imtechensis		Rhodococcus imtechensis RKJ300	67.2217	8231248		SAMN02470011		false
Actinobacteria-Phylum	Actinobacteria	Corynebacteriales	Tsukamurellaceae	Tsukamurella	Tsukamurella carboxydivorans		Tsukamurella carboxydivorans JCM 15482	71.0462	4946091		SAMN04457857		false
Actinobacteria-Phylum	Actinobacteria	Corynebacteriales	Tsukamurellaceae	Tsukamurella	Tsukamurella pseudospumae		Tsukamurella pseudospumae JCM 13375	70.309	4939036		SAMN04457859		false
Actinobacteria-Phylum	Actinobacteria	Corynebacteriales	Tsukamurellaceae	Tsukamurella	Tsukamurella spongiae		Tsukamurella spongiae DSM 44990	71.0368	4592583		SAMN04457855		false
Actinobacteria-Phylum	Actinobacteria	Corynebacteriales	Tsukamurellaceae	Tsukamurella	Tsukamurella sunchonensis		Tsukamurella sunchonensis JCM 15929	70.097	5206297		SAMN04457858		false
Actinobacteria-Phylum	Actinobacteria	Micrococcales	Cellulomonadaceae	Cellulomonas	Cellulomonas cellasea		Cellulomonas cellasea DSM 20118	74.5527	3913703		SAMN03112937		false
Actinobacteria-Phylum	Actinobacteria	Micrococcales	Dermacoccaceae	Luteipulveratus	Luteipulveratus mongoliensis		Luteipulveratus mongoliensis NBRC 105296	68.2387	5420910	354	SAMN03421079		true
Actinobacteria-Phylum	Actinobacteria	Micrococcales	Intrasporangiaceae	Intrasporangium	Intrasporangium oryzae		Intrasporangium oryzae NRRL B-24470	71.3913	4636528		SAMN02952955		false
Actinobacteria-Phylum	Actinobacteria	Micrococcales	Intrasporangiaceae	Janibacter	Janibacter hoylei		Janibacter hoylei MTCC 8307	71.3218	3139057		SAMN02470608		false
Actinobacteria-Phylum	Actinobacteria	Micrococcales	Intrasporangiaceae	Knoellia	Knoellia sinensis		Knoellia sinensis KCTC 19936	68.3356	3987063	352	SAMN03144716		true
Actinobacteria-Phylum	Actinobacteria	Micrococcales	Intrasporangiaceae	Knoellia	Knoellia subterranea		Knoellia subterranea KCTC 19937	69.0418	3566056	423	SAMN03144717		false
Actinobacteria-Phylum	Actinobacteria	Micrococcales	Microbacteriaceae	Agreia	Agreia bicolorata		Agreia bicolorata VKM Ac-1804	65.1865	3920719	515	SAMN03333328		true
Actinobacteria-Phylum	Actinobacteria	Micrococcales	Microbacteriaceae	Leifsonia	Leifsonia rubra		Leifsonia rubra CMS 76r	59.2417	2775398	519	SAMN02469437		false
Actinobacteria-Phylum	Actinobacteria	Micrococcales	Micrococcaceae	Sinomonas	Sinomonas atrocyanea		Sinomonas atrocyanea KCTC 3377	71.389	4492204	549	SAMN04508113		false
Actinobacteria-Phylum	Actinobacteria	Micrococcales	Micrococcaceae	Kocuria	Kocuria flava		Kocuria flava CCTCC AB 206106	73.9278	3638342	755	SAMN04270876		false
Actinobacteria-Phylum	Actinobacteria	Micrococcales	Micrococcaceae	Kocuria	Kocuria polaris		Kocuria polaris MTCC 3702	72.8406	3779800	605	SAMN02863078		false
Actinobacteria-Phylum	Actinobacteria	Micrococcales	Promicromonosporaceae	Isoptericola	Isoptericola dokdonensis		Isoptericola dokdonensis DS-3	73.8114	3826972	538	SAMN04437027		false
Actinobacteria-Phylum	Actinobacteria	Propionibacteriales	Nocardioidaceae	Aeromicrobium	Aeromicrobium erythreum		Aeromicrobium erythreum ATCC 51598	72.1378	3629239	358	SAMN03701813		true
Actinobacteria-Phylum	Actinobacteria	Propionibacteriales	Nocardioidaceae	Nocardioides	Nocardioides dokdonensis		Nocardioides dokdonensis KCTC 19309	72.2559	4376707	460	SAMN04606834		false
Actinobacteria-Phylum	Actinobacteria	Propionibacteriales	Propionibacteriaceae	Propionibacterium	Propionibacterium freudenreichii		Propionibacterium freudenreichii DSM 20271	67.3358	2649166	346	SAMN03263638		true
Actinobacteria-Phylum	Actinobacteria	Pseudonocardiales	Pseudonocardiaceae	Amycolatopsis	Amycolatopsis azurea		Amycolatopsis azurea DSM 43854	68.9121	9223451		SAMN01939083		false
Actinobacteria-Phylum	Actinobacteria	Pseudonocardiales	Pseudonocardiaceae	Amycolatopsis	Amycolatopsis decaplanina		Amycolatopsis decaplanina DSM 44594	68.6012	8533248		SAMN02470008		false
Actinobacteria-Phylum	Actinobacteria	Pseudonocardiales	Pseudonocardiaceae	Amycolatopsis	Amycolatopsis japonica		Amycolatopsis japonica DSM 44213	68.8852	9053857	330	SAMN02836828		false
Actinobacteria-Phylum	Actinobacteria	Pseudonocardiales	Pseudonocardiaceae	Amycolatopsis	Amycolatopsis methanolica		Amycolatopsis methanolica 239	71.5272	7237391	284	SAMN02777954		false
Actinobacteria-Phylum	Actinobacteria	Pseudonocardiales	Pseudonocardiaceae	Amycolatopsis	Amycolatopsis rifamycinica		Amycolatopsis rifamycinica DSM 46095	71.8484	9202414		SAMN02745639		false
Actinobacteria-Phylum	Actinobacteria	Streptomycetales	Streptomycetaceae	Kitasatospora	Kitasatospora cheerisanensis		Kitasatospora cheerisanensis KCTC 2395	73.5489	8035179		SAMN02796068		false
Actinobacteria-Phylum	Actinobacteria	Micrococcales	Intrasporangiaceae	Knoellia	Knoellia flava		Knoellia flava TL1	71.5162	3561699		SAMN03144714	2630968446	false
Actinobacteria-Phylum	Actinobacteria	Streptomycetales	Streptomycetaceae	Streptomyces	Streptomyces antibioticus		Streptomyces antibioticus DSM 40234	70.7765	10122163		SAMN04193346		false
Actinobacteria-Phylum	Actinobacteria	Streptomycetales	Streptomycetaceae	Streptomyces	Streptomyces chrysomallus		Streptomyces chrysomallus ATCC 11523	71.7354	8845746	314	SAMN02951406		false
Actinobacteria-Phylum	Actinobacteria	Streptomycetales	Streptomycetaceae	Streptomyces	Streptomyces aureofaciens		Streptomyces aureofaciens ATCC 10762	72.7201	9220289		SAMN02893937		false
Actinobacteria-Phylum	Actinobacteria	Streptomycetales	Streptomycetaceae	Streptomyces	Streptomyces bottropensis		Streptomyces bottropensis ATCC 25435	71.2378	8913629		SAMN02471210		false
Actinobacteria-Phylum	Actinobacteria	Streptomycetales	Streptomycetaceae	Streptomyces	Streptomyces bungoensis		Streptomyces bungoensis DSM 41781	72.6541	8327807		SAMN04193354		false
Actinobacteria-Phylum	Actinobacteria	Streptomycetales	Streptomycetaceae	Streptomyces	Streptomyces caeruleatus		Streptomyces caeruleatus NRRL B-24802	70.79	10233759		SAMN04193355		false
Actinobacteria-Phylum	Actinobacteria	Streptomycetales	Streptomycetaceae	Streptomyces	Streptomyces canus		Streptomyces canus DSM 40017	70.2483	11495514		SAMN04193350		false
Actinobacteria-Phylum	Actinobacteria	Streptomycetales	Streptomycetaceae	Streptomyces	Streptomyces cellostaticus		Streptomyces cellostaticus DSM 40189	70.992	9680787		SAMN04193341		false
Actinobacteria-Phylum	Actinobacteria	Streptomycetales	Streptomycetaceae	Streptomyces	Streptomyces corchorusii		Streptomyces corchorusii DSM 40340	72.0356	10272096		SAMN04193345		false
Actinobacteria-Phylum	Actinobacteria	Streptomycetales	Streptomycetaceae	Streptomyces	Streptomyces ciscaucasicus		Streptomyces ciscaucasicus DSM 40275	70.3483	9793227		SAMN04193344		false
Actinobacteria-Phylum	Actinobacteria	Streptomycetales	Streptomycetaceae	Streptomyces	Streptomyces curacoi		Streptomyces curacoi DSM 40107	70.9955	8385824		SAMN04193339		false
Actinobacteria-Phylum	Actinobacteria	Streptosporangiales	Nocardiopsaceae	Streptomonospora	Streptomonospora alba		Streptomonospora alba YIM 90003	71.8853	5914311		SAMN03074668		false
Actinobacteria-Phylum	Actinobacteria	Bifidobacteriales	Bifidobacteriaceae	Bifidobacterium	Bifidobacterium bohemicum		Bifidobacterium bohemicum DSM 22767	57.4551	2052461	417	SAMN02673427		false
Actinobacteria-Phylum	Actinobacteria	Bifidobacteriales	Bifidobacteriaceae	Bifidobacterium	Bifidobacterium bombi		Bifidobacterium bombi DSM 19703	56.0812	1895238	431	SAMN02952076		false
Actinobacteria-Phylum	Actinobacteria	Bifidobacteriales	Bifidobacteriaceae	Bifidobacterium	Bifidobacterium coryneforme		Bifidobacterium coryneforme LMG 18911	60.5112	1755097	417	SAMN02666223		false
Actinobacteria-Phylum	Actinobacteria	Bifidobacteriales	Bifidobacteriaceae	Bifidobacterium	Bifidobacterium cuniculi		Bifidobacterium cuniculi LMG 10738	64.8732	2531581		SAMN02673433		false
Actinobacteria-Phylum	Actinobacteria	Bifidobacteriales	Bifidobacteriaceae	Bifidobacterium	Bifidobacterium gallinarum		Bifidobacterium gallinarum LMG 11586	64.2225	2160832		SAMN02673435		false
Actinobacteria-Phylum	Actinobacteria	Bifidobacteriales	Bifidobacteriaceae	Bifidobacterium	Bifidobacterium indicum		Bifidobacterium indicum LMG 11587	60.4934	1734546	416	SAMN05771123		false
Actinobacteria-Phylum	Actinobacteria	Bifidobacteriales	Bifidobacteriaceae	Bifidobacterium	Bifidobacterium merycicum		Bifidobacterium merycicum LMG 11341	60.3298	2280233	437	SAMN02673440		false
Actinobacteria-Phylum	Actinobacteria	Bifidobacteriales	Bifidobacteriaceae	Bifidobacterium	Bifidobacterium mongoliense		Bifidobacterium mongoliense DSM 21395	62.7778	2170442		SAMN02673442		false
Actinobacteria-Phylum	Actinobacteria	Bifidobacteriales	Bifidobacteriaceae	Bifidobacterium	Bifidobacterium pseudolongum		Bifidobacterium pseudolongum LMG 11571	63.0628	1898681	512	SAMN02673445		false
Actinobacteria-Phylum	Actinobacteria	Bifidobacteriales	Bifidobacteriaceae	Bifidobacterium	Bifidobacterium pullorum		Bifidobacterium pullorum LMG 21816	64.2246	2153548	406	SAMN02673447		false
Actinobacteria-Phylum	Actinobacteria	Bifidobacteriales	Bifidobacteriaceae	Bifidobacterium	Bifidobacterium saeculare		Bifidobacterium saeculare LMG 14934	63.7452	2263279	403	SAMN02673450		false
Actinobacteria-Phylum	Actinobacteria	Bifidobacteriales	Bifidobacteriaceae	Bifidobacterium	Bifidobacterium stercoris		Bifidobacterium stercoris DSM 24849	59.3779	2304612		SAMN02673454		false
Actinobacteria-Phylum	Actinobacteria	Bifidobacteriales	Bifidobacteriaceae	Bifidobacterium	Bifidobacterium thermacidophilum	Bifidobacterium thermacidophilum subsp. porcinum	Bifidobacterium thermacidophilum subsp. porcinum LMG 21689	60.1979	2079367	441	SAMN02673456		false
Actinobacteria-Phylum	Actinobacteria	Bifidobacteriales	Bifidobacteriaceae	Bifidobacterium	Bifidobacterium thermophilum		Bifidobacterium thermophilum JCM 1207	59.9073	2099496	445	SAMN02673459		false
Actinobacteria-Phylum	Coriobacteriia	Eggerthellales	Eggerthellaceae	Denitrobacterium	Denitrobacterium detoxificans		Denitrobacterium detoxificans DSM 21843	59.498	2446250	264	SAMN03610232		true
Chloroflexi	Anaerolineae	Anaerolineales	Anaerolineaceae	Anaerolinea	Anaerolinea thermolimosa		Anaerolinea thermolimosa IMO-1	54.6217	4104644	515	SAMD00034885		false
Chloroflexi	Anaerolineae	Anaerolineales	Anaerolineaceae	Bellilinea	Bellilinea caldifistulae		Bellilinea caldifistulae DSM 17877	52.8216	3655684	637	SAMN03842211		true
Chloroflexi	Anaerolineae	Anaerolineales	Anaerolineaceae	Leptolinea	Leptolinea tardivitalis		Leptolinea tardivitalis DSM 16556	46.8143	3676575	527	SAMN03856817		true
Chloroflexi	Anaerolineae	Anaerolineales	Anaerolineaceae	Levilinea	Levilinea saccharolytica		Levilinea saccharolytica DSM 16555	59.8037	4230078	648	SAMN03856835		true
Chloroflexi	Anaerolineae	Anaerolineales	Anaerolineaceae	Longilinea	Longilinea arvoryzae		Longilinea arvoryzae KOME-1	56.9241	4431449	165	SAMD00034889		true
Chloroflexi	Chloroflexia	Herpetosiphonales	Herpetosiphonaceae	Herpetosiphon	Herpetosiphon geysericola		Herpetosiphon geysericola DSM 7119	50.7482	6140412		SAMN03274862		false
Actinobacteria-Phylum	Coriobacteriia	Coriobacteriales	Atopobiaceae	Olsenella	Olsenella scatoligenes		Olsenella scatoligenes SK9K4	62.4089	2469565	249	SAMN04329949		false
Actinobacteria-Phylum	Actinobacteria	Streptomycetales	Streptomycetaceae	Streptomyces	Streptomyces griseorubiginosus		Streptomyces griseorubiginosus DSM 40469	70.9054	9834232		SAMN04193351		false
Actinobacteria-Phylum	Actinobacteria	Corynebacteriales	Corynebacteriaceae	Corynebacterium	Corynebacterium uterequi		Corynebacterium uterequi DSM 45634	65.4979	2419437	437	SAMN03480647		false
Actinobacteria-Phylum	Actinobacteria	Streptomycetales	Streptomycetaceae	Streptomyces	Streptomyces resistomycificus		Streptomyces resistomycificus DSM 40133	71.0492	9154922		SAMN04193356		false
Actinobacteria-Phylum	Actinobacteria	Micrococcales	Microbacteriaceae	Rhodoluna	Rhodoluna lacicola		Rhodoluna lacicola DSM 23834	51.5268	1430433	409	SAMN02848463		true
Actinobacteria-Phylum	Actinobacteria	Pseudonocardiales	Pseudonocardiaceae	Kibdelosporangium	Kibdelosporangium phytohabitans		Kibdelosporangium phytohabitans CCTCC AA 2010001	68.4416	11759770	335	SAMN03840758		false
Actinobacteria-Phylum	Actinobacteria	Micrococcales	Microbacteriaceae	Microbacterium	Microbacterium enclense		Microbacterium enclense DSM 25125	70.3615	3658928		SAMN04263881		false
Actinobacteria-Phylum	Actinobacteria	Streptomycetales	Streptomycetaceae	Streptomyces	Streptomyces griseoruber		Streptomyces griseoruber DSM 40281	71.6685	10107169		SAMN04193353		false
Actinobacteria-Phylum	Actinobacteria	Corynebacteriales	Corynebacteriaceae	Corynebacterium	Corynebacterium lactis		Corynebacterium lactis DSM 45799	60.5298	2769745	390	SAMN04012704		false
Actinobacteria-Phylum	Actinobacteria	Streptomycetales	Streptomycetaceae	Streptomyces	Streptomyces yokosukanensis		Streptomyces yokosukanensis DSM 40224	71.2408	10011190		SAMN04193343		false
Actinobacteria-Phylum	Actinobacteria	Micrococcales	Microbacteriaceae	Microbacterium	Microbacterium mangrovi		Microbacterium mangrovi MUSC 115	70.0459	4416601	431	SAMN03070121		false
Actinobacteria-Phylum	Actinobacteria	Bifidobacteriales	Bifidobacteriaceae	Bifidobacterium	Bifidobacterium reuteri		Bifidobacterium reuteri DSM 23975	60.4508	2847567	443	SAMN02673448		false
Actinobacteria-Phylum	Actinobacteria	Bifidobacteriales	Bifidobacteriaceae	Bifidobacterium	Bifidobacterium saguini		Bifidobacterium saguini DSM 23967	56.3517	2787031		SAMN02673451		false
Actinobacteria-Phylum	Actinobacteria	Streptomycetales	Streptomycetaceae	Streptomyces	Streptomyces olivochromogenes		Streptomyces olivochromogenes DSM 40451	70.2341	11613724		SAMN04193347		false
Actinobacteria-Phylum	Actinobacteria	Bifidobacteriales	Bifidobacteriaceae	Bifidobacterium	Bifidobacterium moukalabense		Bifidobacterium moukalabense DSM 27321	59.8735	2515331	463	SAMN02641635		false
Actinobacteria-Phylum	Actinobacteria	Streptomycetales	Streptomycetaceae	Streptomyces	Streptomyces xiamenensis		Streptomyces xiamenensis MCCC 1A01550	72.0226	5961401	197	SAMN03332981		false
Actinobacteria-Phylum	Actinobacteria	Micrococcales	Micrococcaceae	Sinomonas	Sinomonas humi		Sinomonas humi MUSC 117	67.1636	4416074		SAMN03070057		false
Actinobacteria-Phylum	Actinobacteria	Micrococcales	Micrococcaceae	Arthrobacter	Arthrobacter enclensis		Arthrobacter enclensis DSM 25279	67.097	4224440		SAMN04263892		false
Chloroflexi	Anaerolineae	Anaerolineales	Anaerolineaceae	Ornatilinea	Ornatilinea apprima		Ornatilinea apprima DSM 23815	55.0365	4338330	652	SAMN03856825		true
Actinobacteria-Phylum	Actinobacteria	Streptomycetales	Streptomycetaceae	Streptomyces	Streptomyces longwoodensis		Streptomyces longwoodensis DSM 41677	73.0658	8335641		SAMN04193348		false
Actinobacteria-Phylum	Actinobacteria	Bifidobacteriales	Bifidobacteriaceae	Bifidobacterium	Bifidobacterium callitrichos		Bifidobacterium callitrichos DSM 23973	63.5209	2887310		SAMN02673430		false
Chloroflexi	Dehalococcoidia	Dehalococcoidales	Dehalococcoidaceae	Dehalogenimonas	Dehalogenimonas alkenigignens		Dehalogenimonas alkenigignens IP3-3	55.8761	1849792		SAMN03068710		false
Actinobacteria-Phylum	Actinobacteria	Streptomycetales	Streptomycetaceae	Streptomyces	Streptomyces pluripotens		Streptomyces pluripotens MUSC 135	70.0014	7480210		SAMN03070117		false
Actinobacteria-Phylum	Actinobacteria	Streptomycetales	Streptomycetaceae	Streptomyces	Streptomyces vietnamensis		Streptomyces vietnamensis GIMV4.0001	71.9936	9153777	292	SAMN02730132		false
Actinobacteria-Phylum	Actinobacteria	Streptomycetales	Streptomycetaceae	Streptomyces	Streptomyces phaeopurpureus		Streptomyces phaeopurpureus DSM 40125	70.9818	9537220		SAMN04193340		false
Actinobacteria-Phylum	Actinobacteria	Corynebacteriales	Corynebacteriaceae	Corynebacterium	Corynebacterium deserti		Corynebacterium deserti DSM 45689	55.2509	3033881	341	SAMN02950576		false
Actinobacteria-Phylum	Actinobacteria	Bifidobacteriales	Bifidobacteriaceae	Bifidobacterium	Bifidobacterium biavatii		Bifidobacterium biavatii DSM 23969	63.0968	3252134	415	SAMN02673425		false
Actinobacteria-Phylum	Actinobacteria	Streptomycetales	Streptomycetaceae	Streptomyces	Streptomyces laurentii		Streptomyces laurentii ATCC 31255	72.3021	8032664	294	SAMD00050872		false
Actinobacteria-Phylum	Actinobacteria	Bifidobacteriales	Bifidobacteriaceae	Bifidobacterium	Bifidobacterium stellenboschense		Bifidobacterium stellenboschense DSM 23968	65.3416	2812847		SAMN02673453		false
Actinobacteria-Phylum	Actinobacteria	Streptomycetales	Streptomycetaceae	Streptomyces	Streptomyces thermoautotrophicus		Streptomyces thermoautotrophicus UBT1	70.9742	5134156	358	SAMN03328326		false
Chloroflexi	Ardenticatenia	Ardenticatenales	Ardenticatenaceae	Ardenticatena	Ardenticatena maritima		Ardenticatena maritima DSM 23922	59.5636	3559695		SAMN03274860		true
Actinobacteria-Phylum	Actinobacteria	Corynebacteriales	Corynebacteriaceae	Corynebacterium	Corynebacterium glyciniphilum		Corynebacterium glyciniphilum ATCC 21341	64.7506	3568218	349	SAMN03081498		false
Actinobacteria-Phylum	Actinobacteria	Corynebacteriales	Corynebacteriaceae	Corynebacterium	Corynebacterium epidermidicanis		Corynebacterium epidermidicanis DSM 45586	58.0607	2692072	330	SAMN03462986		false
Actinobacteria-Phylum	Actinobacteria	Corynebacteriales	Nocardiaceae	Rhodococcus	Rhodococcus enclensis		Rhodococcus enclensis DSM 45688	62.3133	7464287		SAMN04263893		false
Actinobacteria-Phylum	Actinobacteria	Streptomycetales	Streptomycetaceae	Streptomyces	Streptomyces nodosus		Streptomyces nodosus ATCC 14899	70.882	7705193		SAMN03020625		false
Actinobacteria-Phylum	Actinobacteria	Streptomycetales	Streptomycetaceae	Streptomyces	Streptomyces pseudovenezuelae		Streptomyces pseudovenezuelae DSM 40212	71.0352	9584397		SAMN04193342		false
Actinobacteria-Phylum	Actinobacteria	Streptomycetales	Streptomycetaceae	Streptomyces	Streptomyces leeuwenhoekii		Streptomyces leeuwenhoekii DSM 42122	72.6769	8122491	315	SAMEA3258058		false
Actinobacteria-Phylum	Actinobacteria	Corynebacteriales	Dietziaceae	Dietzia	Dietzia timorensis		Dietzia timorensis DSM 45568	65.5832	3607892	384	SAMN04219460		false
Actinobacteria-Phylum	Actinobacteria	Micrococcales	Microbacteriaceae	Aurantimicrobium	Aurantimicrobium minutum		Aurantimicrobium minutum KNC	52.7575	1622386	431	SAMD00047652		true
Actinobacteria-Phylum	Actinobacteria	Streptomycetales	Streptomycetaceae	Streptomyces	Streptomyces lincolnensis		Streptomyces lincolnensis NRRL 2936	71.0104	10319054	321	SAMN05335414		false
Actinobacteria-Phylum	Actinobacteria	Micrococcales	Cellulomonadaceae	Oerskovia	Oerskovia enterophila		Oerskovia enterophila DSM 43852	72.2792	4651508	401	SAMN05323878		false
Actinobacteria-Phylum	Actinobacteria	Micrococcales	Microbacteriaceae	Microbacterium	Microbacterium sediminis		Microbacterium sediminis DSM 23767	71.9061	2754990		SAMN04939663		false
Actinobacteria-Phylum	Actinobacteria	Propionibacteriales	Propionibacteriaceae	Tessaracoccus	Tessaracoccus lapidicaptus		Tessaracoccus lapidicaptus IPBSL-7	70.5241	3088030	367	SAMN05420409		false
Actinobacteria-Phylum	Actinobacteria	Propionibacteriales	Propionibacteriaceae	Cutibacterium	Cutibacterium granulosum		Cutibacterium granulosum DSM 20700	64.1857	3519980	245	SAMN02798018		false
Actinobacteria-Phylum	Actinobacteria	Corynebacteriales	Mycobacteriaceae	Mycobacterium	Mycobacterium vaccae		Mycobacterium vaccae ATCC 15483	68.5863	6235754	418	SAMN03702434		false
Actinobacteria-Phylum	Actinobacteria	Streptomycetales	Streptomycetaceae	Streptomyces	Streptomyces noursei		Streptomyces noursei ATCC 11455	71.453	9815884	313	SAMN03287657		false
Actinobacteria-Phylum	Actinobacteria	Corynebacteriales	Corynebacteriaceae	Corynebacterium	Corynebacterium minutissimum		Corynebacterium minutissimum ATCC 23348	59.9619	2663401		SAMN03140311		false
Actinobacteria-Phylum	Actinobacteria	Streptomycetales	Streptomycetaceae	Streptomyces	Streptomyces prunicolor		Streptomyces prunicolor NBRC 13075	69.7329	11760646	319	SAMD00041815		false
Actinobacteria-Phylum	Actinobacteria	Streptomycetales	Streptomycetaceae	Streptomyces	Streptomyces hokutonensis		Streptomyces hokutonensis R1-NS-10	70.2591	11828360	320	SAMD00041833		false
Actinobacteria-Phylum	Actinobacteria	Corynebacteriales	Nocardiaceae	Nocardia	Nocardia carnea		Nocardia carnea NBRC 14403	67.0889	7492940	328	SAMD00041818		false
Actinobacteria-Phylum	Actinobacteria	Corynebacteriales	Nocardiaceae	Nocardia	Nocardia exalbida		Nocardia exalbida NBRC 100660	68.6146	7367991		SAMD00041785		false
Actinobacteria-Phylum	Actinobacteria	Corynebacteriales	Nocardiaceae	Nocardia	Nocardia higoensis		Nocardia higoensis NBRC 100133	69.3056	6980704		SAMD00041767		false
Actinobacteria-Phylum	Actinobacteria	Corynebacteriales	Nocardiaceae	Nocardia	Nocardia jiangxiensis		Nocardia jiangxiensis NBRC 101359	66.7693	10445918		SAMD00041792		false
Actinobacteria-Phylum	Actinobacteria	Corynebacteriales	Nocardiaceae	Nocardia	Nocardia niigatensis		Nocardia niigatensis NBRC 100131	68.2256	8224214		SAMD00041766		false
Actinobacteria-Phylum	Actinobacteria	Corynebacteriales	Nocardiaceae	Nocardia	Nocardia paucivorans		Nocardia paucivorans NBRC 100373	66.6014	6001070	347	SAMD00041773		false
Actinobacteria-Phylum	Actinobacteria	Micrococcales	Microbacteriaceae	Microbacterium	Microbacterium hominis		Microbacterium hominis NBRC 15708	71.0004	3502678	400	SAMD00047214		false
Actinobacteria-Phylum	Actinobacteria	Propionibacteriales	Nocardioidaceae	Nocardioides	Nocardioides jensenii		Nocardioides jensenii NBRC 14755	68.9242	5102139	353	SAMD00046513		false
Actinobacteria-Phylum	Actinobacteria	Streptosporangiales	Nocardiopsaceae	Nocardiopsis	Nocardiopsis listeri		Nocardiopsis listeri NBRC 13360	68.8777	5685516		SAMD00046482		false
Actinobacteria-Phylum	Actinobacteria	Corynebacteriales	Nocardiaceae	Nocardia	Nocardia pneumoniae		Nocardia pneumoniae NBRC 100136	68.1025	7588197		SAMD00041769		false
Actinobacteria-Phylum	Actinobacteria	Micrococcales	Dermabacteraceae	Dermabacter	Dermabacter hominis		Dermabacter hominis NBRC 106157	63.1838	2155270	390	SAMD00046478		true
Actinobacteria-Phylum	Actinobacteria	Micrococcales	Brevibacteriaceae	Brevibacterium	Brevibacterium epidermidis		Brevibacterium epidermidis NBRC 14811	64.3492	3703261	420	SAMD00046483		false
Actinobacteria-Phylum	Actinobacteria	Micrococcales	Promicromonosporaceae	Cellulosimicrobium	Cellulosimicrobium funkei		Cellulosimicrobium funkei NBRC 104118	74.5482	4370484		SAMD00046475		false
Actinobacteria-Phylum	Actinobacteria	Micrococcales	Micrococcaceae	Kocuria	Kocuria kristinae		Kocuria kristinae NBRC 15354	71.8514	2355726	430	SAMD00046484		false
Actinobacteria-Phylum	Actinobacteria	Micrococcales	Micrococcaceae	Micrococcus	Micrococcus lylae		Micrococcus lylae NBRC 15355	71.2502	2685598	440	SAMD00046485		false
Actinobacteria-Phylum	Actinobacteria	Corynebacteriales	Nocardiaceae	Nocardia	Nocardia concava		Nocardia concava NBRC 100430	67.7316	8933350		SAMD00041781		false
Actinobacteria-Phylum	Actinobacteria	Micrococcales	Microbacteriaceae	Zimmermannella	Zimmermannella alba		Zimmermannella alba NBRC 15616	64.724	2140375	398	SAMD00046486		false
Actinobacteria-Phylum	Actinobacteria	Micrococcales	Microbacteriaceae	Zimmermannella	Zimmermannella bifida		Zimmermannella bifida NBRC 103089	61.6712	2127204	419	SAMD00046474		false
Actinobacteria-Phylum	Actinobacteria	Corynebacteriales	Nocardiaceae	Nocardia	Nocardia veterana		Nocardia veterana NBRC 100344	68.2356	6785212		SAMD00041771		false
Actinobacteria-Phylum	Actinobacteria	Corynebacteriales	Nocardiaceae	Nocardia	Nocardia transvalensis		Nocardia transvalensis NBRC 15921	69.2169	8383302		SAMD00041825		false
Actinobacteria-Phylum	Actinobacteria	Corynebacteriales	Nocardiaceae	Nocardia	Nocardia africana		Nocardia africana NBRC 100379	67.9253	7810982	336	SAMD00018765		false
Actinobacteria-Phylum	Actinobacteria	Corynebacteriales	Nocardiaceae	Nocardia	Nocardia anaemiae		Nocardia anaemiae NBRC 100462	65.5409	8616135	346	SAMD00018767		false
Actinobacteria-Phylum	Actinobacteria	Corynebacteriales	Nocardiaceae	Nocardia	Nocardia arthritidis		Nocardia arthritidis NBRC 100137	68.4634	7124189	333	SAMD00040645		false
Actinobacteria-Phylum	Actinobacteria	Corynebacteriales	Nocardiaceae	Nocardia	Nocardia beijingensis		Nocardia beijingensis NBRC 16342	68.9337	7477839	342	SAMD00040646		false
Actinobacteria-Phylum	Actinobacteria	Corynebacteriales		Tomitella	Tomitella biformata		Tomitella biformata AHU 1821	68.0907	4709533		SAMD00036785		true
Actinobacteria-Phylum	Actinobacteria	Corynebacteriales	Nocardiaceae	Nocardia	Nocardia cummidelens		Nocardia cummidelens NBRC 100378	67.0665	7500651	338	SAMD00040649		false
Actinobacteria-Phylum	Actinobacteria	Corynebacteriales	Nocardiaceae	Nocardia	Nocardia farcinica		Nocardia farcinica NBRC 15532	70.6759	6378254	345	SAMD00018768		false
Actinobacteria-Phylum	Actinobacteria	Corynebacteriales	Nocardiaceae	Nocardia	Nocardia inohanensis		Nocardia inohanensis NBRC 100128	67.8281	8118011	338	SAMD00040655		false
Actinobacteria-Phylum	Actinobacteria	Corynebacteriales	Nocardiaceae	Nocardia	Nocardia kruczakiae		Nocardia kruczakiae NBRC 101016	68.0413	7324382	335	SAMD00040657		false
Actinobacteria-Phylum	Actinobacteria	Corynebacteriales	Nocardiaceae	Nocardia	Nocardia nova		Nocardia nova NBRC 15556	67.8555	7849771	329	SAMD00040661		false
Actinobacteria-Phylum	Actinobacteria	Corynebacteriales	Nocardiaceae	Nocardia	Nocardia salmonicida		Nocardia salmonicida NBRC 13393	67.0236	8253158	336	SAMD00018771		false
Actinobacteria-Phylum	Actinobacteria	Corynebacteriales	Nocardiaceae	Nocardia	Nocardia shimofusensis		Nocardia shimofusensis NBRC 100134	69.1241	6331681	347	SAMD00040665		false
Actinobacteria-Phylum	Actinobacteria	Corynebacteriales	Nocardiaceae	Nocardia	Nocardia jejuensis		Nocardia jejuensis NBRC 103114	67.5968	8654199	343	SAMD00018769		false
Actinobacteria-Phylum	Actinobacteria	Corynebacteriales	Nocardiaceae	Nocardia	Nocardia sienata		Nocardia sienata NBRC 100364	68.1603	6836334	329	SAMD00040666		false
Actinobacteria-Phylum	Actinobacteria	Corynebacteriales	Nocardiaceae	Nocardia	Nocardia vermiculata		Nocardia vermiculata NBRC 100427	66.9967	6687976	332	SAMD00040669		false
Actinobacteria-Phylum	Actinobacteria	Corynebacteriales	Nocardiaceae	Nocardia	Nocardia soli		Nocardia soli NBRC 100376	67.0458	7552472	337	SAMD00018782		false
Actinobacteria-Phylum	Actinobacteria	Corynebacteriales	Nocardiaceae	Nocardia	Nocardia vaccinii		Nocardia vaccinii NBRC 15922	66.7352	9224040	337	SAMD00040668		false
Actinobacteria-Phylum	Actinobacteria	Corynebacteriales	Nocardiaceae	Nocardia	Nocardia yamanashiensis		Nocardia yamanashiensis NBRC 100130	68.0654	9095921	336	SAMD00018773		false
Actinobacteria-Phylum	Actinobacteria	Corynebacteriales	Nocardiaceae	Nocardia	Nocardia uniformis		Nocardia uniformis NBRC 13702	65.9986	8766665	337	SAMD00040667		false
Actinobacteria-Phylum	Actinobacteria	Corynebacteriales	Nocardiaceae	Nocardia	Nocardia xishanensis		Nocardia xishanensis NBRC 101358	68.4301	7694937	332	SAMD00040671		false
Actinobacteria-Phylum	Actinobacteria	Corynebacteriales	Nocardiaceae	Rhodococcus	Rhodococcus erythropolis		Rhodococcus erythropolis NBRC 15567	62.3985	6588929	354	SAMD00046519		false
Actinobacteria-Phylum	Actinobacteria	Corynebacteriales	Nocardiaceae	Rhodococcus	Rhodococcus rhodochrous		Rhodococcus rhodochrous NBRC 16069	68.2449	5201718	309	SAMD00034188		true
Actinobacteria-Phylum	Actinobacteria	Streptomycetales	Streptomycetaceae	Streptomyces	Streptomyces sporocinereus		Streptomyces sporocinereus NBRC 100766	72.0195	10145487		SAMD00040622		false
Actinobacteria-Phylum	Actinobacteria	Streptomycetales	Streptomycetaceae	Streptomyces	Streptomyces albus		Streptomyces albus NBRC 13014	72.7378	7587086	467	SAMD00023485		true
Actinobacteria-Phylum	Actinobacteria	Streptosporangiales	Thermomonosporaceae	Actinomadura	Actinomadura hibisca		Actinomadura hibisca NBRC 15177	72.3722	9023974		SAMD00046515		false
Actinobacteria-Phylum	Actinobacteria	Streptosporangiales	Thermomonosporaceae	Actinomadura	Actinomadura macra		Actinomadura macra NBRC 14102	70.7458	9046351		SAMD00046507		false
Actinobacteria-Phylum	Actinobacteria	Micrococcales	Microbacteriaceae	Herbiconiux	Herbiconiux solani		Herbiconiux solani NBRC 106740	70.2269	3849769	430	SAMD00046479		false
Actinobacteria-Phylum	Actinobacteria	Corynebacteriales	Nocardiaceae	Nocardia	Nocardia crassostreae		Nocardia crassostreae NBRC 100342	67.7393	8293148	304	SAMD00040648		false
Actinobacteria-Phylum	Actinobacteria	Corynebacteriales	Nocardiaceae	Nocardia	Nocardia vulneris		Nocardia vulneris NBRC 108936	68.1361	9377610	340	SAMD00040670		false
Actinobacteria-Phylum	Actinobacteria	Bifidobacteriales	Bifidobacteriaceae	Bifidobacterium	Bifidobacterium aesculapii		Bifidobacterium aesculapii DSM 26737	64.8169	2693486		SAMD00042461		false
Actinobacteria-Phylum	Actinobacteria	Corynebacteriales	Corynebacteriaceae	Corynebacterium	Corynebacterium minutissimum		Corynebacterium minutissimum NBRC 15361	59.9532	2663455		SAMD00046517		false
Actinobacteria-Phylum	Actinobacteria	Corynebacteriales	Corynebacteriaceae	Corynebacterium	Corynebacterium xerosis		Corynebacterium xerosis NBRC 16721	69.6922	2686219		SAMD00046521		false
Actinobacteria-Phylum	Actinobacteria	Micrococcales	Microbacteriaceae	Curtobacterium	Curtobacterium ammoniigenes		Curtobacterium ammoniigenes NBRC 101786	67.8697	3039204	431	SAMD00046471		false
Actinobacteria-Phylum	Actinobacteria	Streptosporangiales	Nocardiopsaceae	Thermobifida	Thermobifida fusca		Thermobifida fusca NBRC 14071	67.5428	3643897	517	SAMD00046774		false
Actinobacteria-Phylum	Actinobacteria	Corynebacteriales	Dietziaceae	Dietzia	Dietzia cinnamea		Dietzia cinnamea NBRC 102147	70.7688	3598827		SAMD00046472		false
Actinobacteria-Phylum	Actinobacteria	Micrococcales	Sanguibacteraceae	Sanguibacter	Sanguibacter suarezii		Sanguibacter suarezii NBRC 16159	70.4736	3802660	428	SAMD00046520		false
Actinobacteria-Phylum	Actinobacteria	Micrococcales	Microbacteriaceae	Microbacterium	Microbacterium oleivorans		Microbacterium oleivorans NBRC 103075	68.989	2975997	396	SAMD00046492		false
Actinobacteria-Phylum	Actinobacteria	Corynebacteriales	Nocardiaceae	Skermania	Skermania piniformis		Skermania piniformis NBRC 15059	68.6226	4207734	439	SAMD00046514		true
Actinobacteria-Phylum	Actinobacteria	Corynebacteriales	Mycobacteriaceae	Mycobacterium	Mycobacterium chlorophenolicum		Mycobacterium chlorophenolicum NBRC 15527	68.4456	7330216	414	SAMD00046518		false
Actinobacteria-Phylum	Actinobacteria	Corynebacteriales	Nocardiaceae	Gordonia	Gordonia hydrophobica		Gordonia hydrophobica NBRC 16057	67.5152	4579443		SAMD00047212		false
Actinobacteria-Phylum	Actinobacteria	Corynebacteriales	Mycobacteriaceae	Mycobacterium	Mycobacterium aurum		Mycobacterium aurum NCTC 10437	67.5262	6019207	474	SAMEA3216266		false
Actinobacteria-Phylum	Actinobacteria	Micrococcales	Dermabacteraceae	Devriesea	Devriesea agamarum		Devriesea agamarum IMP2	60.1359	2958880	369	SAMEA3388572		true
Actinobacteria-Phylum	Actinobacteria	Micrococcales	Microbacteriaceae	Leucobacter	Leucobacter salsicius		Leucobacter salsicius M1-8	64.4954	3185414	424	SAMN02470216		false
Actinobacteria-Phylum	Actinobacteria	Streptosporangiales	Nocardiopsaceae	Nocardiopsis	Nocardiopsis baichengensis		Nocardiopsis baichengensis YIM 90130	73.6298	6404110		SAMN02472159		false
Actinobacteria-Phylum	Actinobacteria	Streptosporangiales	Nocardiopsaceae	Nocardiopsis	Nocardiopsis alba		Nocardiopsis alba DSM 43377	69.7823	5820411		SAMN02472146		false
Actinobacteria-Phylum	Actinobacteria	Streptosporangiales	Nocardiopsaceae	Nocardiopsis	Nocardiopsis kunsanensis		Nocardiopsis kunsanensis DSM 44524	69.5953	5312089		SAMN02472160		false
Actinobacteria-Phylum	Actinobacteria	Streptosporangiales	Nocardiopsaceae	Nocardiopsis	Nocardiopsis valliformis		Nocardiopsis valliformis DSM 45023	69.6414	7145336		SAMN02472148		false
Actinobacteria-Phylum	Actinobacteria	Streptosporangiales	Nocardiopsaceae	Nocardiopsis	Nocardiopsis ganjiahuensis		Nocardiopsis ganjiahuensis DSM 45031	70.971	7352287		SAMN02472158		false
Actinobacteria-Phylum	Actinobacteria	Streptosporangiales	Nocardiopsaceae	Nocardiopsis	Nocardiopsis potens		Nocardiopsis potens DSM 45234	74.8431	6909969		SAMN02472155		false
Actinobacteria-Phylum	Actinobacteria	Streptosporangiales	Nocardiopsaceae	Nocardiopsis	Nocardiopsis alkaliphila		Nocardiopsis alkaliphila YIM 80379	67.474	5209372		SAMN02472156		false
Actinobacteria-Phylum	Actinobacteria	Streptosporangiales	Nocardiopsaceae	Nocardiopsis	Nocardiopsis xinjiangensis		Nocardiopsis xinjiangensis YIM 90004	69.75	5330225	381	SAMN02472150		false
Actinobacteria-Phylum	Actinobacteria	Pseudonocardiales	Pseudonocardiaceae	Amycolatopsis	Amycolatopsis orientalis		Amycolatopsis orientalis KCTC 9412	68.9631	9062436		SAMN02142155		true
Chloroflexi	Thermomicrobia	Thermomicrobiales	Thermomicrobiaceae	Thermorudis	Thermorudis peleae		Thermorudis peleae KI4	59.9088	2934621	427	SAMN02744724		true
Chloroflexi	Ktedonobacteria	Thermogemmatisporales	Thermogemmatisporaceae	Thermogemmatispora	Thermogemmatispora carboxidivorans		Thermogemmatispora carboxidivorans PM5	60.8821	5607959		SAMN02841144		false
Actinobacteria-Phylum	Actinobacteria	Bifidobacteriales	Bifidobacteriaceae	Bifidobacterium	Bifidobacterium ruminantium		Bifidobacterium ruminantium DSM 6489	59.1528	2218565		SAMN02743880		false
Actinobacteria-Phylum	Actinobacteria	Bifidobacteriales	Bifidobacteriaceae	Bifidobacterium	Bifidobacterium boum		Bifidobacterium boum DSM 20432	59.2855	2161178		SAMN02743876		false
Actinobacteria-Phylum	Actinobacteria	Bifidobacteriales	Bifidobacteriaceae	Bifidobacterium	Bifidobacterium pseudolongum	Bifidobacterium pseudolongum subsp. globosum	Bifidobacterium pseudolongum subsp. globosum DSM 20092	63.3954	1913048	519	SAMN02743881		false
Actinobacteria-Phylum	Actinobacteria	Pseudonocardiales	Pseudonocardiaceae	Saccharopolyspora	Saccharopolyspora rectivirgula		Saccharopolyspora rectivirgula DSM 43747	68.9218	3977051		SAMN02472042		false
Actinobacteria-Phylum	Actinobacteria	Streptomycetales	Streptomycetaceae	Streptacidiphilus	Streptacidiphilus rugosus		Streptacidiphilus rugosus AM-16	71.8002	9002860	245	SAMN02745414		false
Actinobacteria-Phylum	Actinobacteria	Streptomycetales	Streptomycetaceae	Kitasatospora	Kitasatospora mediocidica		Kitasatospora mediocidica KCTC 9733	71.8972	8681761		SAMN02745411		false
Actinobacteria-Phylum	Actinobacteria	Streptomycetales	Streptomycetaceae	Streptacidiphilus	Streptacidiphilus albus		Streptacidiphilus albus JL83	71.7711	9915093	315	SAMN02745413		true
Actinobacteria-Phylum	Actinobacteria	Streptomycetales	Streptomycetaceae	Streptacidiphilus	Streptacidiphilus oryzae		Streptacidiphilus oryzae TH49	73.3594	7806543		SAMN02745412		false
Actinobacteria-Phylum	Actinobacteria	Streptomycetales	Streptomycetaceae	Streptomyces	Streptomyces yeochonensis		Streptomyces yeochonensis CN732	73.5563	7819394		SAMN02745173		false
Actinobacteria-Phylum	Actinobacteria	Streptomycetales	Streptomycetaceae	Kitasatospora	Kitasatospora azatica		Kitasatospora azatica KCTC 9699	71.5892	8272299		SAMN02745392		false
Actinobacteria-Phylum	Actinobacteria	Bifidobacteriales	Bifidobacteriaceae	Bifidobacterium	Bifidobacterium crudilactis		Bifidobacterium crudilactis LMG 23609	57.7174	2362808	387	SAMN02699097		false
Actinobacteria-Phylum	Actinobacteria	Micrococcales	Microbacteriaceae	Microbacterium	Microbacterium profundi		Microbacterium profundi Shh49	66.549	3369357	439	SAMN02947407		false
Actinobacteria-Phylum	Actinobacteria	Streptosporangiales	Nocardiopsaceae	Allosalinactinospora	Allosalinactinospora lopnorensis		Allosalinactinospora lopnorensis CA15-2	69.6124	5892467		SAMN03418058		true
Actinobacteria-Phylum	Actinobacteria	Streptosporangiales	Nocardiopsaceae	Thermobifida	Thermobifida halotolerans		Thermobifida halotolerans YIM 90462	71.1996	5428054		SAMN04009169		false
Actinobacteria-Phylum	Actinobacteria	Corynebacteriales	Corynebacteriaceae	Corynebacterium	Corynebacterium nuruki		Corynebacterium nuruki S6-4	69.4929	3106595		SAMN02470217		false
Actinobacteria-Phylum	Actinobacteria	Micrococcales	Intrasporangiaceae	Serinicoccus	Serinicoccus profundi		Serinicoccus profundi MCCC 1A05965	71.9696	3433900	489	SAMN02471205		false
Actinobacteria-Phylum	Actinobacteria	Micrococcales	Dermabacteraceae	Brachybacterium	Brachybacterium squillarum		Brachybacterium squillarum M-6-3	72.7741	3191479	357	SAMN02470219		false
Actinobacteria-Phylum	Actinobacteria	Corynebacteriales	Dietziaceae	Dietzia	Dietzia alimentaria		Dietzia alimentaria 72	67.3376	3352817	354	SAMN02470218		false
Actinobacteria-Phylum	Actinobacteria	Pseudonocardiales	Pseudonocardiaceae	Amycolatopsis	Amycolatopsis nigrescens		Amycolatopsis nigrescens CSC17Ta-90	70.013	9111007	333	SAMN02261308	2515075013	false
Actinobacteria-Phylum	Actinobacteria	Micrococcales	Promicromonosporaceae	Xylanimicrobium	Xylanimicrobium pachnodae		Xylanimicrobium pachnodae JCM 13526	71.9373	4004833	466	SAMD00047215		true
Actinobacteria-Phylum	Actinobacteria	Streptosporangiales	Nocardiopsaceae	Nocardiopsis	Nocardiopsis dassonvillei	Nocardiopsis dassonvillei subsp. albirubida	Nocardiopsis dassonvillei subsp. albirubida NBRC 13392	72.0493	7177223		SAMD00046506		false
Actinobacteria-Phylum	Actinobacteria	Corynebacteriales	Nocardiaceae	Nocardia	Nocardia niwae		Nocardia niwae DSM 45340	68.7565	7305361	331	SAMD00040660		false
Actinobacteria-Phylum	Actinobacteria	Micrococcales	Intrasporangiaceae	Janibacter	Janibacter brevis		Janibacter brevis JCM 12887	71.9054	3297319	377	SAMD00046505		false
Actinobacteria-Phylum	Actinobacteria	Micrococcales	Demequinaceae	Lysinimicrobium	Lysinimicrobium mangrovi		Lysinimicrobium mangrovi NBRC 105856	71.8129	2967880	410	SAMD00019178		true
Actinobacteria-Phylum	Actinobacteria	Micrococcales	Demequinaceae	Lysinimicrobium	Lysinimicrobium gelatinilyticum		Lysinimicrobium gelatinilyticum NBRC 109390	71.4828	3225239	378	SAMD00019179		false
Actinobacteria-Phylum	Actinobacteria	Micrococcales	Demequinaceae	Lysinimicrobium	Lysinimicrobium flavum		Lysinimicrobium flavum NBRC 109391	71.7273	2984965	385	SAMD00019180		false
Actinobacteria-Phylum	Actinobacteria	Micrococcales	Demequinaceae	Lysinimicrobium	Lysinimicrobium aestuarii		Lysinimicrobium aestuarii NBRC 109392	72.3504	2965530	423	SAMD00019181		false
Actinobacteria-Phylum	Actinobacteria	Micrococcales	Demequinaceae	Lysinimicrobium	Lysinimicrobium pelophilum		Lysinimicrobium pelophilum NBRC 109393	72.2679	2680576	376	SAMD00019182		false
Actinobacteria-Phylum	Actinobacteria	Micrococcales	Demequinaceae	Lysinimicrobium	Lysinimicrobium soli		Lysinimicrobium soli NBRC 109394	72.3721	3000944	417	SAMD00019183		false
Actinobacteria-Phylum	Actinobacteria	Micrococcales	Demequinaceae	Lysinimicrobium	Lysinimicrobium luteum		Lysinimicrobium luteum NBRC 109395	72.0853	2916983	416	SAMD00019184		false
Actinobacteria-Phylum	Actinobacteria	Micrococcales	Demequinaceae	Lysinimicrobium	Lysinimicrobium subtropicum		Lysinimicrobium subtropicum NBRC 109396	71.7039	3072568	375	SAMD00019185		false
Actinobacteria-Phylum	Actinobacteria	Micrococcales	Demequinaceae	Lysinimicrobium	Lysinimicrobium rhizosphaerae		Lysinimicrobium rhizosphaerae NBRC 109397	72.2254	3034373		SAMD00019186		false
Actinobacteria-Phylum	Actinobacteria	Micrococcales	Demequinaceae	Lysinimicrobium	Lysinimicrobium iriomotense		Lysinimicrobium iriomotense NBRC 109399	71.9128	3164437	405	SAMD00019188		false
Actinobacteria-Phylum	Actinobacteria	Corynebacteriales	Nocardiaceae	Nocardia	Nocardia araoensis		Nocardia araoensis NBRC 100135	68.39	7722536		SAMD00041768		false
Actinobacteria-Phylum	Actinobacteria	Corynebacteriales	Nocardiaceae	Nocardia	Nocardia abscessus		Nocardia abscessus NBRC 100374	68.1598	8410401	345	SAMD00041774		false
Actinobacteria-Phylum	Actinobacteria	Corynebacteriales	Nocardiaceae	Nocardia	Nocardia brevicatena		Nocardia brevicatena NBRC 12119	66.9778	7007170	336	SAMD00041812		false
Actinobacteria-Phylum	Actinobacteria	Corynebacteriales	Nocardiaceae	Nocardia	Nocardia cyriacigeorgica		Nocardia cyriacigeorgica NBRC 100375	68.1931	6311306		SAMD00041775		false
Actinobacteria-Phylum	Actinobacteria	Corynebacteriales	Nocardiaceae	Nocardia	Nocardia vinacea		Nocardia vinacea NBRC 16497	65.4689	10155279		SAMD00041831		false
Actinobacteria-Phylum	Thermoleophilia	Solirubrobacterales	Patulibacteraceae	Patulibacter	Patulibacter medicamentivorans		Patulibacter medicamentivorans I11	74.0799	5092500	270	SAMN02391504		false
Actinobacteria-Phylum	Actinobacteria	Streptosporangiales	Thermomonosporaceae	Actinomadura	Actinomadura formosensis		Actinomadura formosensis NBRC 14204	71.5578	7079728		SAMD00046511		false
Actinobacteria-Phylum	Actinobacteria	Corynebacteriales	Nocardiaceae	Gordonia	Gordonia rhizosphera		Gordonia rhizosphera NBRC 16068	67.0016	6434990		SAMD00041828		false
Actinobacteria-Phylum	Actinobacteria	Streptosporangiales	Thermomonosporaceae	Actinomadura	Actinomadura kijaniata		Actinomadura kijaniata NBRC 14229	73.1815	10258935		SAMD00046512		false
Actinobacteria-Phylum	Actinobacteria	Corynebacteriales	Nocardiaceae	Nocardia	Nocardia otitidiscaviarum		Nocardia otitidiscaviarum NBRC 14405	68.9929	7482555		SAMD00041819		false
Actinobacteria-Phylum	Actinobacteria	Corynebacteriales	Nocardiaceae	Gordonia	Gordonia otitidis		Gordonia otitidis NBRC 100426	65.4214	5295894		SAMD00041778		false
Actinobacteria-Phylum	Actinobacteria	Corynebacteriales	Nocardiaceae	Nocardia	Nocardia thailandica		Nocardia thailandica NBRC 100428	71.6396	6821826		SAMD00041779		false
Actinobacteria-Phylum	Actinobacteria	Micrococcales	Cellulomonadaceae	Cellulomonas	Cellulomonas carbonis		Cellulomonas carbonis T26	72.9927	3976246		SAMN03113093		false
Actinobacteria-Phylum	Actinobacteria	Corynebacteriales	Nocardiaceae	Nocardia	Nocardia pseudovaccinii		Nocardia pseudovaccinii NBRC 100343	65.6531	9938506	330	SAMD00018770		false
Actinobacteria-Phylum	Actinobacteria	Streptomycetales	Streptomycetaceae	Streptomyces	Streptomyces mobaraensis		Streptomyces mobaraensis DSM 40847	73.2697	7477811		SAMN02470112		false
Actinobacteria-Phylum	Actinobacteria	Corynebacteriales	Nocardiaceae	Gordonia	Gordonia desulfuricans		Gordonia desulfuricans NBRC 100010	68.1156	5428634	464	SAMD00018679		false
Actinobacteria-Phylum	Actinobacteria	Streptosporangiales	Streptosporangiaceae	Sphaerimonospora	Sphaerimonospora mesophila		Sphaerimonospora mesophila NBRC 14179	69.954	7336786		SAMD00046509		false
Actinobacteria-Phylum	Actinobacteria	Micrococcales	Cellulomonadaceae	Oerskovia	Oerskovia xanthineolytica		Oerskovia xanthineolytica LMG 16121	74.3001	4276034		SAMEA2272518		false
Actinobacteria-Phylum	Actinobacteria	Streptomycetales	Streptomycetaceae	Streptomyces	Streptomyces rimosus		Streptomyces rimosus ATCC 10970	71.8791	9501372		SAMN02471950		false
Actinobacteria-Phylum	Actinobacteria	Streptosporangiales	Nocardiopsaceae	Nocardiopsis	Nocardiopsis prasina		Nocardiopsis prasina DSM 43845	70.8249	5998607		SAMN02472147		false
Actinobacteria-Phylum	Actinobacteria	Streptosporangiales	Nocardiopsaceae	Nocardiopsis	Nocardiopsis halotolerans		Nocardiopsis halotolerans DSM 44410	71.4068	6263079		SAMN02472154		false
Actinobacteria-Phylum	Actinobacteria	Corynebacteriales	Mycobacteriaceae	Mycobacterium	Mycobacterium avium		Mycobacterium avium ATCC 25291	69.2422	4857981	287	SAMN02470543		false
Actinobacteria-Phylum	Actinobacteria	Corynebacteriales	Nocardiaceae	Nocardia	Nocardia cerradoensis		Nocardia cerradoensis NBRC 101014	68.1571	7602327		SAMD00041789		false
Actinobacteria-Phylum	Actinobacteria	Streptosporangiales	Nocardiopsaceae	Nocardiopsis	Nocardiopsis trehalosi		Nocardiopsis trehalosi NBRC 14201	75.2256	6379550		SAMD00046510		false
Actinobacteria-Phylum	Actinobacteria	Corynebacteriales	Nocardiaceae	Nocardia	Nocardia amamiensis		Nocardia amamiensis NBRC 102102	67.4123	8243020	342	SAMD00018766		false
Actinobacteria-Phylum	Actinobacteria	Streptosporangiales	Thermomonosporaceae	Actinomadura	Actinomadura rubrobrunea		Actinomadura rubrobrunea NBRC 15275	72.7986	6724167		SAMD00046516		false
Actinobacteria-Phylum	Actinobacteria	Pseudonocardiales	Pseudonocardiaceae	Actinokineospora	Actinokineospora spheciospongiae		Actinokineospora spheciospongiae EG49	72.7925	7529476		SAMN02382011		false
Actinobacteria-Phylum	Actinobacteria	Micrococcales	Microbacteriaceae	Microbacterium	Microbacterium resistens		Microbacterium resistens NBRC 103078	71.1783	3980844	377	SAMD00046494		false
Actinobacteria-Phylum	Actinobacteria	Streptosporangiales	Nocardiopsaceae	Nocardiopsis	Nocardiopsis salina		Nocardiopsis salina strain YIM 90010	70.3841	5807636	320	SAMN02472151		false
Actinobacteria-Phylum	Actinobacteria	Streptosporangiales	Nocardiopsaceae	Nocardiopsis	Nocardiopsis chromatogenes		Nocardiopsis chromatogenes YIM 90109	73.7692	6908198	334	SAMN02472161		false
Actinobacteria-Phylum	Actinobacteria	Corynebacteriales	Nocardiaceae	Rhodococcus	Rhodococcus defluvii		Rhodococcus defluvii Ca11	68.7148	5134337	334	SAMN02910065		false
Actinobacteria-Phylum	Actinobacteria	Corynebacteriales	Nocardiaceae	Nocardia	Nocardia aobensis		Nocardia aobensis NBRC 100429	67.9871	7548061		SAMD00041780		false
Actinobacteria-Phylum	Actinobacteria	Corynebacteriales	Nocardiaceae	Nocardia	Nocardia takedensis		Nocardia takedensis NBRC 100417	69.5405	8033872		SAMD00041777		false
Actinobacteria-Phylum	Actinobacteria	Micrococcales	Dermatophilaceae	Piscicoccus	Piscicoccus intestinalis		Piscicoccus intestinalis NBRC 104926	71.7549	4713213	358	SAMD00018689		true
Actinobacteria-Phylum	Actinobacteria	Streptosporangiales	Nocardiopsaceae	Nocardiopsis	Nocardiopsis gilva		Nocardiopsis gilva YIM 90087	69.7016	6040832		SAMN02472152		false
Actinobacteria-Phylum	Actinobacteria	Micrococcales	Intrasporangiaceae	Knoellia	Knoellia aerolata		Knoellia aerolata DSM 18566	71.2921	4087970	338	SAMN03144715		false
Actinobacteria-Phylum	Actinobacteria	Corynebacteriales	Nocardiaceae	Nocardia	Nocardia asiatica		Nocardia asiatica NBRC 100129	68.4412	8461314	334	SAMD00041765		false
Actinobacteria-Phylum	Actinobacteria	Corynebacteriales	Nocardiaceae	Nocardia	Nocardia testacea		Nocardia testacea NBRC 100365	68.491	7268409	328	SAMD00041772		false
Actinobacteria-Phylum	Actinobacteria	Streptosporangiales	Nocardiopsaceae	Nocardiopsis	Nocardiopsis synnemataformans		Nocardiopsis synnemataformans DSM 44143	72.3345	7359319	362	SAMN02472153		false
Actinobacteria-Phylum	Actinobacteria	Streptomycetales	Streptomycetaceae	Streptomyces	Streptomyces somaliensis		Streptomyces somaliensis DSM 40738	74.1235	5176903		SAMN02471954		false
Actinobacteria-Phylum	Actinobacteria	Micrococcales	Micrococcaceae	Paeniglutamicibacter	Paeniglutamicibacter gangotriensis		Paeniglutamicibacter gangotriensis Lz1y	62.995	4319900	594	SAMN02469439		false
Actinobacteria-Phylum	Actinobacteria	Streptomycetales	Streptomycetaceae	Streptomyces	Streptomyces yangpuensis		Streptomyces yangpuensis fd2-tb	72.2247	7625734	251	SAMN03571527		false
Actinobacteria-Phylum	Coriobacteriia	Coriobacteriales	Coriobacteriaceae	Enorma	Enorma massiliensis		Enorma massiliensis phI	61.9727	2263008	397	SAMEA2272149		true
Actinobacteria-Phylum	Actinobacteria	Micrococcales	Sanguibacteraceae	Timonella	Timonella senegalensis		Timonella senegalensis JC301	61.4291	2986605		SAMEA2271956		true
Actinobacteria-Phylum	Actinobacteria	Pseudonocardiales	Pseudonocardiaceae	Amycolatopsis	Amycolatopsis thermoflava		Amycolatopsis thermoflava DSM 44574	71.5724	8692942	287	SAMN02441454	2512564010	false
Actinobacteria-Phylum	Actinobacteria	Pseudonocardiales	Pseudonocardiaceae	Amycolatopsis	Amycolatopsis halophila		Amycolatopsis halophila DSM 45216	67.7552	5550897	310	SAMN02597165	2512564011	false
Actinobacteria-Phylum	Actinobacteria	Pseudonocardiales	Pseudonocardiaceae	Amycolatopsis	Amycolatopsis benzoatilytica		Amycolatopsis benzoatilytica DSM 43387	69.9536	8703692	306	SAMN02261299	2517287020	false
Actinobacteria-Phylum	Actinobacteria	Pseudonocardiales	Pseudonocardiaceae	Amycolatopsis	Amycolatopsis methanolica		Amycolatopsis methanolica DSM 44096	71.532	7196845	284	SAMN02261309	2517572242	false
Actinobacteria-Phylum	Actinobacteria	Corynebacteriales	Nocardiaceae	Rhodococcus	Rhodococcus triatomae		Rhodococcus triatomae DSM 44892	68.7281	4734498	344	SAMN05444695	2675903013	false
Actinobacteria-Phylum	Actinobacteria	Pseudonocardiales	Pseudonocardiaceae	Amycolatopsis	Amycolatopsis pretoriensis		Amycolatopsis pretoriensis DSM 44654	71.1739	10299026	329	SAMN05421837	2675903153	false
Actinobacteria-Phylum	Actinobacteria	Actinomycetales	Actinomycetaceae	Actinobaculum	Actinobaculum suis		Actinobaculum suis DSM 20639	57.8344	2200507	247	SAMN05421878	2675903157	true
Actinobacteria-Phylum	Actinobacteria	Propionibacteriales	Propionibacteriaceae	Propionibacterium	Propionibacterium cyclohexanicum		Propionibacterium cyclohexanicum DSM 16859	66.8563	2808867	373	SAMN05443377	2675903216	false
Actinobacteria-Phylum	Actinobacteria	Micromonosporales	Micromonosporaceae	Actinoplanes	Actinoplanes philippinensis		Actinoplanes philippinensis DSM 43019	71.4471	10381230		SAMN05421541	2675903218	true
Actinobacteria-Phylum	Actinobacteria	Pseudonocardiales	Pseudonocardiaceae	Kutzneria	Kutzneria buriramensis		Kutzneria buriramensis DSM 45791	70.3518	11968322	361	SAMN05421845	2675903223	false
Actinobacteria-Phylum	Actinobacteria	Pseudonocardiales	Pseudonocardiaceae	Amycolatopsis	Amycolatopsis sacchari		Amycolatopsis sacchari DSM 44468	71.3453	7587467	324	SAMN05421835	2675903226	false
Actinobacteria-Phylum	Actinobacteria	Pseudonocardiales	Pseudonocardiaceae	Amycolatopsis	Amycolatopsis rubida		Amycolatopsis rubida DSM 44637	69.8161	9873592	283	SAMN05421854	2675903692	false
Actinobacteria-Phylum	Actinobacteria	Micrococcales	Dermatophilaceae	Austwickia	Austwickia chelonae		Austwickia chelonae DSM 44178	66.1615	3544343	335	SAMN05421595	2687453746	true
Actinobacteria-Phylum	Actinobacteria	Micrococcales	Demequinaceae	Lysinimicrobium	Lysinimicrobium mangrovi		Lysinimicrobium mangrovi DSM 24868	71.8059	2973201	410	SAMN05421637	2687453759	true
Actinobacteria-Phylum	Actinobacteria	Propionibacteriales	Nocardioidaceae	Nocardioides	Nocardioides simplex		Nocardioides simplex ATCC 6946	72.8646	5630549		SAMN05421671	2687453782	false
Actinobacteria-Phylum	Actinobacteria	Micromonosporales	Micromonosporaceae	Asanoa	Asanoa ishikariensis		Asanoa ishikariensis DSM 44718	70.7829	9085759	364	SAMN05421684	2690315652	false
Actinobacteria-Phylum	Actinobacteria	Micromonosporales	Micromonosporaceae	Micromonospora	Micromonospora pattaloongensis		Micromonospora pattaloongensis DSM 45245	72.38	5353873	392	SAMN05444365	2693429860	false
Actinobacteria-Phylum	Actinobacteria	Corynebacteriales	Nocardiaceae	Nocardia	Nocardia asteroides		Nocardia asteroides DSM 43373	69.9232	6954840		SAMN05444423	2693429866	true
Actinobacteria-Phylum	Actinobacteria	Corynebacteriales	Nocardiaceae	Rhodococcus	Rhodococcus kroppenstedtii		Rhodococcus kroppenstedtii DSM 44908	70.0642	4082826	343	SAMN05444374	2693429870	false
Actinobacteria-Phylum	Actinobacteria	Frankiales	Frankiaceae	Frankia	Frankia alni		Frankia alni ACN14A	72.8281	7497934	428	SAMEA3138259		false
Actinobacteria-Phylum	Actinobacteria	Micrococcales	Microbacteriaceae	Cryobacterium	Cryobacterium roopkundense		Cryobacterium roopkundense DSM 21065	65.2944	4356815		SAMN02863076		false
Actinobacteria-Phylum	Actinobacteria	Micrococcales	Dermabacteraceae	Dermabacter	Dermabacter vaginalis		Dermabacter vaginalis AD1-86	62.588	2392314	382	SAMN03774729		false
Actinobacteria-Phylum	Actinobacteria	Pseudonocardiales	Pseudonocardiaceae	Saccharomonospora	Saccharomonospora halophila		Saccharomonospora halophila 8	70.8902	3632221	254	SAMN02256397	2517093017	false
Actinobacteria-Phylum	Actinobacteria	Pseudonocardiales	Pseudonocardiaceae	Amycolatopsis	Amycolatopsis keratiniphila		Amycolatopsis keratiniphila DSM 44409	68.9949	9093199	334	SAMN04384022		false
Actinobacteria-Phylum	Actinobacteria	Actinomycetales	Actinomycetaceae	Actinomyces	Actinomyces naeslundii		Actinomyces naeslundii Howell 279	67.8531	3114328		SAMN00828754		false
Actinobacteria-Phylum	Actinobacteria	Streptosporangiales	Streptosporangiaceae	Planomonospora	Planomonospora sphaerica		Planomonospora sphaerica JCM 9374	72.7342	8132638		SAMD00048613		false
Actinobacteria-Phylum	Actinobacteria	Micromonosporales	Micromonosporaceae	Micromonospora	Micromonospora rosaria		Micromonospora rosaria DSM 803	73.3791	7383286		SAMN04440589		false
Actinobacteria-Phylum	Actinobacteria	Corynebacteriales	Mycobacteriaceae	Mycobacterium	Mycobacterium pseudoshottsii		Mycobacterium pseudoshottsii JCM 15466	65.7131	5937868	282	SAMD00042842		false
Actinobacteria-Phylum	Actinobacteria	Pseudonocardiales	Pseudonocardiaceae	Actinoalloteichus	Actinoalloteichus hymeniacidonis		Actinoalloteichus hymeniacidonis DSM 45092	68.0763	6306386	390	SAMN03295676		false
Actinobacteria-Phylum	Actinobacteria	Micrococcales	Micrococcaceae	Pseudarthrobacter	Pseudarthrobacter siccitolerans		Pseudarthrobacter siccitolerans 4J27	65.1336	4765168		SAMEA3146251		false
Actinobacteria-Phylum	Actinobacteria	Micrococcales	Intrasporangiaceae	Janibacter	Janibacter limosus		Janibacter limosus NBRC 16128	69.824	3378259		SAMD00046487		true
Actinobacteria-Phylum	Actinobacteria	Corynebacteriales	Mycobacteriaceae	Mycobacterium	Mycobacterium interjectum		Mycobacterium interjectum ATCC 51457	67.9073	5847326	286	SAMEA3913390		false
Actinobacteria-Phylum	Actinobacteria	Micrococcales	Micrococcaceae	Nesterenkonia	Nesterenkonia massiliensis		Nesterenkonia massiliensis NP1	62.8978	2641000	483	SAMEA2272581		false
Actinobacteria-Phylum	Actinobacteria	Streptosporangiales	Nocardiopsaceae	Nocardiopsis	Nocardiopsis halophila		Nocardiopsis halophila DSM 44494	73.6503	6319495		SAMN02472157		false
Actinobacteria-Phylum	Actinobacteria	Streptomycetales	Streptomycetaceae	Streptomyces	Streptomyces sparsogenes		Streptomyces sparsogenes ATCC 25498	72.3584	8907947		SAMN05366068		false
Actinobacteria-Phylum	Actinobacteria	Streptomycetales	Streptomycetaceae	Streptomyces	Streptomyces clavuligerus		Streptomyces clavuligerus ATCC 27064	72.4972	8528397	293	SAMN02471788		false
Actinobacteria-Phylum	Actinobacteria	Actinomycetales	Actinomycetaceae	Actinomyces	Actinomyces massiliensis		Actinomyces massiliensis CCUG 53522	67.7748	3348548	450	SAMN02469892		false
Actinobacteria-Phylum	Coriobacteriia	Eggerthellales	Eggerthellaceae	Senegalimassilia	Senegalimassilia anaerobia		Senegalimassilia anaerobia JC110	62.0565	2354438	286	SAMEA2272806		true
Actinobacteria-Phylum	Actinobacteria	Micrococcales	Cellulomonadaceae	Cellulomonas	Cellulomonas massiliensis		Cellulomonas massiliensis JC225	74.8415	3245875	482	SAMEA2272357		false
Actinobacteria-Phylum	Actinobacteria	Propionibacteriales	Nocardioidaceae	Aeromicrobium	Aeromicrobium massiliense		Aeromicrobium massiliense JC14	72.6522	3314828	355	SAMEA2272444		false
Actinobacteria-Phylum	Actinobacteria	Micrococcales	Brevibacteriaceae	Brevibacterium	Brevibacterium senegalense		Brevibacterium senegalense JC43	69.9816	3398858	553	SAMEA2272372		false
Actinobacteria-Phylum	Actinobacteria	Corynebacteriales	Mycobacteriaceae	Mycobacterium	Mycobacterium houstonense		Mycobacterium houstonense ATCC 49403	66.9583	6383321		SAMEA3913388		false
Actinobacteria-Phylum	Actinobacteria	Corynebacteriales	Mycobacteriaceae	Mycobacterium	Mycobacterium simiae		Mycobacterium simiae ATCC 25275	66.1655	5694460	291	SAMEA2272207		false
Actinobacteria-Phylum	Actinobacteria	Corynebacteriales	Mycobacteriaceae	Mycobacterium	Mycobacterium septicum		Mycobacterium septicum DSM 44393	66.7271	6872298	374	SAMEA2272699		false
Actinobacteria-Phylum	Actinobacteria	Corynebacteriales	Mycobacteriaceae	Mycobacterium	Mycobacterium asiaticum		Mycobacterium asiaticum DSM 44297	66.3129	5910436	289	SAMEA3138999		false
Actinobacteria-Phylum	Actinobacteria	Corynebacteriales	Mycobacteriaceae	Mycobacterium	Mycobacterium austroafricanum		Mycobacterium austroafricanum DSM 44191	67.6865	6682536		SAMEA3138973		false
Actinobacteria-Phylum	Actinobacteria	Streptomycetales	Streptomycetaceae	Streptomyces	Streptomyces specialis		Streptomyces specialis GW41-1564	72.7238	5859519	302	SAMEA3696889		false
Actinobacteria-Phylum	Actinobacteria	Streptomycetales	Streptomycetaceae	Kitasatoa	Kitasatoa kauaiensis		Kitasatoa kauaiensis ATCC 21405	71.5234	7455905		SAMN02261248		false
Actinobacteria-Phylum	Actinobacteria	Pseudonocardiales	Pseudonocardiaceae	Amycolatopsis	Amycolatopsis alba		Amycolatopsis alba DSM 44262	68.6853	9811170	325	SAMN02261260	2516143008	false
Actinobacteria-Phylum	Actinobacteria	Actinomycetales	Actinomycetaceae	Actinomyces	Actinomyces timonensis		Actinomyces timonensis CSUR P35	71.1984	2913054		SAMN02472053		false
Actinobacteria-Phylum	Actinobacteria	Pseudonocardiales	Pseudonocardiaceae	Amycolatopsis	Amycolatopsis balhimycina		Amycolatopsis balhimycina DSM 44591	70.7659	10857597	335	SAMN02256403	2517434013	false
Actinobacteria-Phylum	Actinobacteria	Micromonosporales	Micromonosporaceae	Salinispora	Salinispora pacifica		Salinispora pacifica CNR-114	69.6975	5865640		SAMN02597245		false
Actinobacteria-Phylum	Actinobacteria	Jiangellales	Jiangellaceae	Jiangella	Jiangella muralis		Jiangella muralis DSM 45357	72.305	7264688	396	SAMN03801508		false
Actinobacteria-Phylum	Actinobacteria	Corynebacteriales	Mycobacteriaceae	Mycobacterium	Mycobacterium kyorinense		Mycobacterium kyorinense KUM 060204	66.9352	5302980		SAMD00019087		false
Actinobacteria-Phylum	Actinobacteria	Streptomycetales	Streptomycetaceae	Streptomyces	Streptomyces ghanaensis		Streptomyces ghanaensis ATCC 14672	72.2173	8223278		SAMN02595233		false
Actinobacteria-Phylum	Actinobacteria	Streptomycetales	Streptomycetaceae	Streptomyces	Streptomyces himastatinicus		Streptomyces himastatinicus ATCC 53653	71.2155	10466286		SAMN02595299		false
Actinobacteria-Phylum	Actinobacteria	Micrococcales	Micrococcaceae	Paenarthrobacter	Paenarthrobacter nitroguajacolicus		Paenarthrobacter nitroguajacolicus JCM 14115	62.2364	5134458	554	SAMD00016934		false
Actinobacteria-Phylum	Actinobacteria	Pseudonocardiales	Pseudonocardiaceae	Saccharomonospora	Saccharomonospora saliphila		Saccharomonospora saliphila YIM 90502	71.0466	3977488		SAMN02261268	2517093016	false
Actinobacteria-Phylum	Actinobacteria	Corynebacteriales	Nocardiaceae	Rhodococcus	Rhodococcus opacus		Rhodococcus opacus DSM 43205	67.2783	8534314	342	SAMN04357312		false
Actinobacteria-Phylum	Actinobacteria	Streptosporangiales	Streptosporangiaceae	Streptosporangium	Streptosporangium amethystogenes		Streptosporangium amethystogenes NRRL B-2639	69.4192	9441077	401	SAMN02645242		false
Actinobacteria-Phylum	Actinobacteria	Micrococcales	Micrococcaceae	Kocuria	Kocuria turfanensis		Kocuria turfanensis HO-9042	72.7545	4159598	679	SAMN04455734		false
Actinobacteria-Phylum	Actinobacteria	Micromonosporales	Micromonosporaceae	Catenuloplanes	Catenuloplanes japonicus		Catenuloplanes japonicus NRRL B-16061	71.5552	10971538	364	SAMN02645299		true
Actinobacteria-Phylum	Actinobacteria	Streptomycetales	Streptomycetaceae	Streptomyces	Streptomyces scopuliridis		Streptomyces scopuliridis NRRL B-24574	70.3879	8243500	312	SAMN02645233		false
Actinobacteria-Phylum	Actinobacteria	Streptomycetales	Streptomycetaceae	Streptomyces	Streptomyces californicus		Streptomyces californicus NRRL B-2098	72.6891	7785545		SAMN02645354		false
Actinobacteria-Phylum	Actinobacteria	Corynebacteriales	Nocardiaceae	Rhodococcus	Rhodococcus corynebacterioides		Rhodococcus corynebacterioides DSM 20151	70.247	3900442	371	SAMN04357305		false
Actinobacteria-Phylum	Actinobacteria	Corynebacteriales	Nocardiaceae	Rhodococcus	Rhodococcus gordoniae		Rhodococcus gordoniae DSM 44689	67.9471	4824352		SAMN04357310		false
Actinobacteria-Phylum	Actinobacteria	Corynebacteriales	Nocardiaceae	Rhodococcus	Rhodococcus phenolicus		Rhodococcus phenolicus DSM 44812	68.3588	6283557	309	SAMN04357313		false
Actinobacteria-Phylum	Actinobacteria	Corynebacteriales	Nocardiaceae	Rhodococcus	Rhodococcus qingshengii		Rhodococcus qingshengii JCM 15477	62.3689	7261179	345	SAMN04357315		false
Actinobacteria-Phylum	Actinobacteria	Corynebacteriales	Nocardiaceae	Rhodococcus	Rhodococcus kunmingensis		Rhodococcus kunmingensis DSM 45001	66.1948	5622777	349	SAMN04357316		false
Actinobacteria-Phylum	Actinobacteria	Corynebacteriales	Nocardiaceae	Rhodococcus	Rhodococcus ruber		Rhodococcus ruber DSM 43338	70.6666	5303098	305	SAMN04357318		false
Actinobacteria-Phylum	Actinobacteria	Actinomycetales	Actinomycetaceae	Actinomyces	Actinomyces radicidentis		Actinomyces radicidentis CCUG 36733	72.5814	3051613	413	SAMN04435863		false
Actinobacteria-Phylum	Rubrobacteria	Rubrobacterales	Rubrobacteraceae	Rubrobacter	Rubrobacter aplysinae		Rubrobacter aplysinae RV113	65.0517	3187165	319	SAMN03729479		false
Actinobacteria-Phylum	Actinobacteria	Streptosporangiales	Streptosporangiaceae	Nonomuraea	Nonomuraea jiangxiensis		Nonomuraea jiangxiensis CGMCC 4.6533	70.6197	11808550		SAMN05421869		false
Actinobacteria-Phylum	Actinobacteria	Micrococcales	Microbacteriaceae	Microbacterium	Microbacterium azadirachtae		Microbacterium azadirachtae DSM 23848	70.453	4037586	413	SAMN03256324		false
Actinobacteria-Phylum	Actinobacteria	Propionibacteriales	Propionibacteriaceae	Tessaracoccus	Tessaracoccus oleiagri		Tessaracoccus oleiagri CGMCC 1.9159	69.659	3156218	325	SAMN04488242		false
Actinobacteria-Phylum	Actinobacteria	Streptomycetales	Streptomycetaceae	Streptomyces	Streptomyces wuyuanensis		Streptomyces wuyuanensis CGMCC 4.7042	71.8783	8036298		SAMN05444921		false
Actinobacteria-Phylum	Actinobacteria	Streptomycetales	Streptomycetaceae	Streptomyces	Streptomyces guanduensis		Streptomyces guanduensis CGMCC 4.2022	73.1428	8220815		SAMN05216259		false
Actinobacteria-Phylum	Actinobacteria	Kineosporiales	Kineosporiaceae	Kineosporia	Kineosporia aurantiaca		Kineosporia aurantiaca NRRL B-16913	69.5464	9021743		SAMN02645213		true
Actinobacteria-Phylum	Actinobacteria	Pseudonocardiales	Pseudonocardiaceae	Amycolatopsis	Amycolatopsis jejuensis		Amycolatopsis jejuensis NRRL B-24427	69.1161	10103604		SAMN02645327		false
Actinobacteria-Phylum	Actinobacteria	Corynebacteriales	Nocardiaceae	Rhodococcus	Rhodococcus tukisamuensis		Rhodococcus tukisamuensis JCM 11308	69.8446	5489009	336	SAMN05444580		false
Actinobacteria-Phylum	Actinobacteria	Propionibacteriales	Nocardioidaceae	Nocardioides	Nocardioides szechwanensis		Nocardioides szechwanensis CGMCC 1.11147	71.0013	4223734		SAMN05192576		false
Actinobacteria-Phylum	Actinobacteria	Micrococcales	Microbacteriaceae	Cryobacterium	Cryobacterium flavum		Cryobacterium flavum CGMCC 1.11215	64.6737	4040828	462	SAMN05216368		false
Actinobacteria-Phylum	Actinobacteria	Pseudonocardiales	Pseudonocardiaceae	Amycolatopsis	Amycolatopsis xylanica		Amycolatopsis xylanica CPCC 202699	68.8944	9406080		SAMN05421504		false
Actinobacteria-Phylum	Actinobacteria	Pseudonocardiales	Pseudonocardiaceae	Lechevalieria	Lechevalieria fradiae		Lechevalieria fradiae CGMCC 4.3506	70.5371	8507488		SAMN05216553		false
Actinobacteria-Phylum	Actinobacteria	Streptosporangiales	Streptosporangiaceae	Nonomuraea	Nonomuraea maritima		Nonomuraea maritima CGMCC 4.5681	70.8876	8265577		SAMN05421874		false
Actinobacteria-Phylum	Actinobacteria	Propionibacteriales	Nocardioidaceae	Marmoricola	Marmoricola aequoreus		Marmoricola aequoreus NRRL B-24464	72.9293	4163496	354	SAMN02645230		false
Actinobacteria-Phylum	Actinobacteria	Streptomycetales	Streptomycetaceae	Streptomyces	Streptomyces seoulensis		Streptomyces seoulensis NRRL B-24310	71.9218	5867517	301	SAMN02645290		false
Actinobacteria-Phylum	Actinobacteria	Streptomycetales	Streptomycetaceae	Streptomyces	Streptomyces aureocirculatus		Streptomyces aureocirculatus NRRL-ISP 5386	71.2	9321142		SAMN02645370		false
Actinobacteria-Phylum	Actinobacteria	Streptomycetales	Streptomycetaceae	Streptomyces	Streptomyces flavovariabilis		Streptomyces flavovariabilis NRRL B-16367	71.2437	8757624		SAMN02645208		false
Actinobacteria-Phylum	Actinobacteria	Streptomycetales	Streptomycetaceae	Streptomyces	Streptomyces violaceorubidus		Streptomyces violaceorubidus NRRL B-16381	72.2294	7651467		SAMN02645210		false
Actinobacteria-Phylum	Actinobacteria	Streptomycetales	Streptomycetaceae	Streptomyces	Streptomyces purpeofuscus		Streptomyces purpeofuscus NRRL B-1817	73.6411	9343474		SAMN02645216		false
Actinobacteria-Phylum	Actinobacteria	Streptomycetales	Streptomycetaceae	Streptomyces	Streptomyces achromogenes		Streptomyces achromogenes NRRL B-2120	72.5439	8112410	196	SAMN02645217		false
Actinobacteria-Phylum	Actinobacteria	Micromonosporales	Micromonosporaceae	Actinocatenispora	Actinocatenispora sera		Actinocatenispora sera NRRL B-24477	72.6971	6947236	364	SAMN02645231		false
Actinobacteria-Phylum	Actinobacteria	Streptomycetales	Streptomycetaceae	Streptomyces	Streptomyces lavendulae		Streptomyces lavendulae NRRL B-2774	72.7129	8466165	291	SAMN02645248		false
Actinobacteria-Phylum	Actinobacteria	Streptomycetales	Streptomycetaceae	Streptomyces	Streptomyces griseolus		Streptomyces griseolus NRRL B-2925	71.9869	7537539	312	SAMN02645254		false
Actinobacteria-Phylum	Actinobacteria	Streptomycetales	Streptomycetaceae	Streptomyces	Streptomyces avellaneus		Streptomyces avellaneus NRRL B-3447	72.7467	7409201	283	SAMN02645262		false
Actinobacteria-Phylum	Actinobacteria	Streptomycetales	Streptomycetaceae	Streptomyces	Streptomyces griseofuscus		Streptomyces griseofuscus NRRL B-5429	71.7021	8945636	59	SAMN02645272		false
Actinobacteria-Phylum	Actinobacteria	Streptomycetales	Streptomycetaceae	Streptomyces	Streptomyces atroolivaceus		Streptomyces atroolivaceus NRRL ISP-5137	70.7271	8216207		SAMN02645281		false
Actinobacteria-Phylum	Actinobacteria	Streptomycetales	Streptomycetaceae	Streptomyces	Streptomyces iakyrus		Streptomyces iakyrus NRRL-ISP 5482	71.211	9127873	252	SAMN02645283		false
Actinobacteria-Phylum	Actinobacteria	Streptomycetales	Streptomycetaceae	Streptomyces	Streptomyces alboflavus		Streptomyces alboflavus NRRL B-2373	72.1759	9717375	225	SAMN02645294		false
Actinobacteria-Phylum	Actinobacteria	Micromonosporales	Micromonosporaceae	Dactylosporangium	Dactylosporangium aurantiacum		Dactylosporangium aurantiacum NRRL B-8018	73.2032	11445570		SAMN02645310		true
Actinobacteria-Phylum	Actinobacteria	Streptomycetales	Streptomycetaceae	Streptomyces	Streptomyces monomycini		Streptomyces monomycini NRRL B-24309	72.0653	7799755	587	SAMN02645312		false
Actinobacteria-Phylum	Actinobacteria	Pseudonocardiales	Pseudonocardiaceae	Saccharothrix	Saccharothrix syringae		Saccharothrix syringae NRRL B-16468	73.5132	10882771		SAMN02645315		false
Actinobacteria-Phylum	Actinobacteria	Streptomycetales	Streptomycetaceae	Streptomyces	Streptomyces lydicus		Streptomyces lydicus NRRL-ISP 5461	72.0531	8181439	312	SAMN02645328		false
Actinobacteria-Phylum	Actinobacteria	Streptomycetales	Streptomycetaceae	Streptomyces	Streptomyces floridae		Streptomyces floridae NRRL 2423	72.6549	7896344	303	SAMN02645357		false
Actinobacteria-Phylum	Actinobacteria	Streptomycetales	Streptomycetaceae	Streptomyces	Streptomyces violens		Streptomyces violens NRRL-ISP 5597	71.4116	7941520		SAMN02645388		false
Actinobacteria-Phylum	Actinobacteria	Streptomycetales	Streptomycetaceae	Streptomyces	Streptomyces albidoflavus		Streptomyces albidoflavus NRRL B-1271	73.4343	7084693		SAMN02645503		false
Actinobacteria-Phylum	Actinobacteria	Micrococcales	Microbacteriaceae	Microbacterium	Microbacterium ketosireducens		Microbacterium ketosireducens DSM 12510	70.2703	3922504	437	SAMN03266140		false
Actinobacteria-Phylum	Actinobacteria	Micromonosporales	Micromonosporaceae	Actinoplanes	Actinoplanes rectilineatus		Actinoplanes rectilineatus NRRL B-16090	70.5962	10320296		SAMN03327476		false
Actinobacteria-Phylum	Actinobacteria	Micrococcales	Micrococcaceae	Arthrobacter	Arthrobacter cupressi		Arthrobacter cupressi CGMCC 1.10783	66.9711	4058067		SAMN05216555		false
Actinobacteria-Phylum	Actinobacteria	Pseudonocardiales	Pseudonocardiaceae	Alloactinosynnema	Alloactinosynnema iranicum		Alloactinosynnema iranicum IBRC-M 10403	70.7515	6578518		SAMN05216174		false
Actinobacteria-Phylum	Actinobacteria	Streptomycetales	Streptomycetaceae	Streptomyces	Streptomyces virginiae		Streptomyces virginiae NRRL-ISP 5094	72.3981	8318538		SAMN02645365		false
Actinobacteria-Phylum	Actinobacteria	Micrococcales	Microbacteriaceae	Cryobacterium	Cryobacterium psychrotolerans		Cryobacterium psychrotolerans CGMCC 1.5382	68.2652	3246686		SAMN05216282		false
Actinobacteria-Phylum	Actinobacteria	Bifidobacteriales	Bifidobacteriaceae	Bifidobacterium	Bifidobacterium asteroides		Bifidobacterium asteroides DSM 20089	59.9695	2138592		SAMN02442012		false
Actinobacteria-Phylum	Actinobacteria	Pseudonocardiales	Pseudonocardiaceae	Lentzea	Lentzea jiangxiensis		Lentzea jiangxiensis CGMCC 4.6609	70.236	8590809		SAMN05421507		false
Actinobacteria-Phylum	Actinobacteria	Propionibacteriales	Propionibacteriaceae	Tessaracoccus	Tessaracoccus flavus		Tessaracoccus flavus RP1	67.9612	3191994	330	SAMN05428934		false
Actinobacteria-Phylum	Actinobacteria	Pseudonocardiales	Pseudonocardiaceae	Saccharopolyspora	Saccharopolyspora shandongensis		Saccharopolyspora shandongensis CGMCC 4.3530	69.7677	10149214		SAMN05216215		false
Actinobacteria-Phylum	Actinobacteria	Micrococcales	Brevibacteriaceae	Brevibacterium	Brevibacterium ravenspurgense		Brevibacterium ravenspurgense CCUG 56047	62.3828	2297397	490	SAMN04317114		false
Actinobacteria-Phylum	Actinobacteria	Micrococcales	Microbacteriaceae	Herbiconiux	Herbiconiux ginsengi		Herbiconiux ginsengi CGMCC 4.3491	68.4273	4852655	417	SAMN05216554		true
Actinobacteria-Phylum	Actinobacteria	Pseudonocardiales	Pseudonocardiaceae	Pseudonocardia	Pseudonocardia oroxyli		Pseudonocardia oroxyli CGMCC 4.3143	72.9989	6106296		SAMN05216377		false
Actinobacteria-Phylum	Actinobacteria	Micrococcales	Microbacteriaceae	Mycetocola	Mycetocola saprophilus		Mycetocola saprophilus NRRL B-24119	66.1367	3451363	437	SAMN02645226		true
Actinobacteria-Phylum	Actinobacteria	Actinomycetales	Actinomycetaceae	Actinomyces	Actinomyces ruminicola		Actinomyces ruminicola DSM 27982	69.9116	3094931	358	SAMN05216355		false
Actinobacteria-Phylum	Actinobacteria	Corynebacteriales	Nocardiaceae	Rhodococcus	Rhodococcus fascians		Rhodococcus fascians LMG 3623	64.4457	5769117		SAMN02570003		false
Actinobacteria-Phylum	Actinobacteria	Streptomycetales	Streptomycetaceae	Streptomyces	Streptomyces wedmorensis		Streptomyces wedmorensis NRRL 3426	72.0664	9380839	294	SAMN02645189		false
Actinobacteria-Phylum	Actinobacteria	Streptomycetales	Streptomycetaceae	Kitasatospora	Kitasatospora phosalacinea		Kitasatospora phosalacinea NRRL B-16230	74.0711	7620895		SAMN02645204		false
Actinobacteria-Phylum	Actinobacteria	Streptomycetales	Streptomycetaceae	Streptomyces	Streptomyces olivaceus		Streptomyces olivaceus NRRL B-3009	72.4155	8584392		SAMN02645259		false
Actinobacteria-Phylum	Actinobacteria	Streptomycetales	Streptomycetaceae	Streptomyces	Streptomyces niger		Streptomyces niger NRRL B-3857	71.7107	8485418	196	SAMN02645268		false
Actinobacteria-Phylum	Actinobacteria	Streptomycetales	Streptomycetaceae	Streptomyces	Streptomyces durhamensis		Streptomyces durhamensis NRRL B-3309	71.7033	9083065	294	SAMN02645292		false
Actinobacteria-Phylum	Actinobacteria	Pseudonocardiales	Pseudonocardiaceae	Amycolatopsis	Amycolatopsis vancoresmycina		Amycolatopsis vancoresmycina NRRL B-24208	71.9813	9837652		SAMN02645326		false
Actinobacteria-Phylum	Actinobacteria	Streptosporangiales	Streptosporangiaceae	Nonomuraea	Nonomuraea candida		Nonomuraea candida NRRL B-24552	72.1136	9629161		SAMN02645361		false
Actinobacteria-Phylum	Actinobacteria	Streptomycetales	Streptomycetaceae	Streptomyces	Streptomyces ochraceiscleroticus		Streptomyces ochraceiscleroticus NRRL-ISP 5594	71.365	8408570		SAMN02645378		false
Actinobacteria-Phylum	Actinobacteria	Streptomycetales	Streptomycetaceae	Streptomyces	Streptomyces halstedii		Streptomyces halstedii NRRL-ISP 5068	71.9194	7740838	312	SAMN02645380		false
Actinobacteria-Phylum	Actinobacteria	Micrococcales	Microbacteriaceae	Microbacterium	Microbacterium ginsengisoli		Microbacterium ginsengisoli DSM 18659	70.2163	3047473	367	SAMN03266139		false
Actinobacteria-Phylum	Actinobacteria	Micrococcales	Microbacteriaceae	Microbacterium	Microbacterium trichothecenolyticum		Microbacterium trichothecenolyticum DSM 8608	70.161	4524280	438	SAMN03266141		false
Actinobacteria-Phylum	Actinobacteria	Streptosporangiales	Thermomonosporaceae	Spirillospora	Spirillospora albida		Spirillospora albida NRRL B-3350	72.6436	6032404	335	SAMN02645261		true
Actinobacteria-Phylum	Actinobacteria	Streptomycetales	Streptomycetaceae	Streptomyces	Streptomyces bikiniensis		Streptomyces bikiniensis NRRL B-1049	73.0722	7390663		SAMN02645190		false
Actinobacteria-Phylum	Actinobacteria	Streptomycetales	Streptomycetaceae	Streptomyces	Streptomyces emeiensis		Streptomyces emeiensis CGMCC 4.3504	72.9375	7124925		SAMN05216505		false
Actinobacteria-Phylum	Actinobacteria	Streptomycetales	Streptomycetaceae	Streptomyces	Streptomyces varsoviensis		Streptomyces varsoviensis NRRL B-3589	72.3957	8595093		SAMN02645265		false
Actinobacteria-Phylum	Actinobacteria	Streptomycetales	Streptomycetaceae	Streptomyces	Streptomyces varsoviensis		Streptomyces varsoviensis NRRL-ISP 5346	72.3983	8588807		SAMN02645386		false
Actinobacteria-Phylum	Actinobacteria	Micrococcales	Microbacteriaceae	Microbacterium	Microbacterium foliorum		Microbacterium foliorum DSM 12966	68.6963	3558318	418	SAMN03256325		false
Actinobacteria-Phylum	Actinobacteria	Pseudonocardiales	Pseudonocardiaceae	Saccharomonospora	Saccharomonospora paurometabolica		Saccharomonospora paurometabolica YIM90007	71.9683	4574497	234	SAMN02256527	2510461000	false
Actinobacteria-Phylum	Actinobacteria	Streptomycetales	Streptomycetaceae	Streptomyces	Streptomyces megasporus		Streptomyces megasporus NRRL B-16372	72.265	5850061	280	SAMN02645209		false
Actinobacteria-Phylum	Actinobacteria	Micrococcales	Intrasporangiaceae	Phycicoccus	Phycicoccus jejuensis		Phycicoccus jejuensis NRRL B-24460	73.5385	3985545	416	SAMN02645228		true
Actinobacteria-Phylum	Actinobacteria	Streptomycetales	Streptomycetaceae	Streptomyces	Streptomyces exfoliatus		Streptomyces exfoliatus NRRL B-2924	71.9531	7529065		SAMN02645344		false
Actinobacteria-Phylum	Actinobacteria	Streptomycetales	Streptomycetaceae	Streptomyces	Streptomyces xanthophaeus		Streptomyces xanthophaeus NRRL B-5414	72.1126	6286908		SAMN02645271		false
Actinobacteria-Phylum	Actinobacteria	Micrococcales	Cellulomonadaceae	Oerskovia	Oerskovia turbata		Oerskovia turbata NRRL B-8019	72.2141	4028666	406	SAMN02645273		true
Actinobacteria-Phylum	Actinobacteria	Streptomycetales	Streptomycetaceae	Streptomyces	Streptomyces jietaisiensis		Streptomyces jietaisiensis CGMCC 4.1859	72.7379	7680547		SAMN05216260		false
Actinobacteria-Phylum	Actinobacteria	Streptomycetales	Streptomycetaceae	Streptomyces	Streptomyces sclerotialus		Streptomyces sclerotialus NRRL-ISP 5269	71.8822	8229908		SAMN02645383		false
Actinobacteria-Phylum	Actinobacteria	Streptomycetales	Streptomycetaceae	Streptomyces	Streptomyces catenulae		Streptomyces catenulae NRRL B-2342	72.972	7046907		SAMN02645222		false
Actinobacteria-Phylum	Actinobacteria	Streptomycetales	Streptomycetaceae	Streptomyces	Streptomyces celluloflavus		Streptomyces celluloflavus NRRL B-2493	71.6837	8676521	310	SAMN02645237		false
Actinobacteria-Phylum	Actinobacteria	Corynebacteriales	Nocardiaceae	Nocardia	Nocardia rhamnosiphila		Nocardia rhamnosiphila NRRL B-24637	68.4795	7673158	335	SAMN02645234		false
Actinobacteria-Phylum	Actinobacteria	Streptomycetales	Streptomycetaceae	Streptomyces	Streptomyces cyaneofuscatus		Streptomyces cyaneofuscatus NRRL B-2570	71.5535	7899007		SAMN02645238		false
Actinobacteria-Phylum	Actinobacteria	Micrococcales	Dermacoccaceae	Luteipulveratus	Luteipulveratus halotolerans		Luteipulveratus halotolerans C296001	70.0538	4464286	342	SAMN03421050		false
Actinobacteria-Phylum	Actinobacteria	Pseudonocardiales	Pseudonocardiaceae	Lentzea	Lentzea guizhouensis		Lentzea guizhouensis CGMCC 4.7203	70.0056	9997872	350	SAMN05369592		false
Actinobacteria-Phylum	Coriobacteriia	Coriobacteriales	Coriobacteriaceae	Enorma	Enorma timonensis		Enorma timonensis GD5	65.8316	2331554	335	SAMEA2272249		false
Actinobacteria-Phylum	Actinobacteria	Actinopolysporales	Actinopolysporaceae	Actinopolyspora	Actinopolyspora iraqiensis		Actinopolyspora iraqiensis IQ-H1	71.4826	3836673	257	SAMN02441411	2517287016	false
Actinobacteria-Phylum	Actinobacteria	Propionibacteriales	Nocardioidaceae	Nocardioides	Nocardioides lianchengensis		Nocardioides lianchengensis CGMCC 4.6858	72.6633	5292944		SAMN05421872		false
Actinobacteria-Phylum	Actinobacteria	Actinomycetales	Actinomycetaceae	Mobiluncus	Mobiluncus curtisii		Mobiluncus curtisii ATCC 35241	55.6585	2136873	281	SAMN00117214		true
Actinobacteria-Phylum	Actinobacteria	Streptomycetales	Streptomycetaceae	Streptomyces	Streptomyces indicus		Streptomyces indicus CGMCC 4.5727	71.435	8227690		SAMN05421806		false
Actinobacteria-Phylum	Actinobacteria	Micrococcales	Promicromonosporaceae	Cellulosimicrobium	Cellulosimicrobium cellulans		Cellulosimicrobium cellulans DSM 43879	74.4971	4477957		SAMN04487781		false
Actinobacteria-Phylum	Actinobacteria	Glycomycetales	Glycomycetaceae	Glycomyces	Glycomyces sambucus		Glycomyces sambucus CGMCC 4.3147	71.8416	5602375	378	SAMN05216298		false
Actinobacteria-Phylum	Acidimicrobiia	Acidimicrobiales	Acidimicrobiaceae	Ilumatobacter	Ilumatobacter coccineus		Ilumatobacter coccineus YM16-304	67.2924	4830181	409	SAMD00060985		false
Actinobacteria-Phylum	Actinobacteria	Streptomycetales	Streptomycetaceae	Streptomyces	Streptomyces spheroides		Streptomyces spheroides NCIMB 11891	70.7032	8570584		SAMN02469390		false
Actinobacteria-Phylum	Actinobacteria	Corynebacteriales	Corynebacteriaceae	Corynebacterium	Corynebacterium seminale		Corynebacterium seminale ATCC 51866	58.9892	2845468	383	SAMN00001463		false
Actinobacteria-Phylum	Actinobacteria	Corynebacteriales	Mycobacteriaceae	Mycobacterium	Mycobacterium abscessus	Mycobacterium abscessus subsp. massiliense	Mycobacterium abscessus subsp. massiliense CCUG 48898	64.0904	4969770	307	SAMN02470910		false
Actinobacteria-Phylum	Actinobacteria	Corynebacteriales	Mycobacteriaceae	Mycobacterium	Mycobacterium abscessus	Mycobacterium abscessus subsp. massiliense	Mycobacterium abscessus subsp. massiliense JCM 15300	64.0893	4978382	307	AP014547		false
Actinobacteria-Phylum	Acidimicrobiia	Acidimicrobiales	Acidimicrobiaceae	Ilumatobacter	Ilumatobacter nonamiensis		Ilumatobacter nonamiensis NBRC 29153	66.9857	4282232	383	SAMD00036665		false
Actinobacteria-Phylum	Actinobacteria	Micrococcales	Brevibacteriaceae	Brevibacterium	Brevibacterium massiliense		Brevibacterium massiliense 5401308	62.3221	2349262		SAMEA3138417		false
Actinobacteria-Phylum	Actinobacteria	Pseudonocardiales	Pseudonocardiaceae	Streptoalloteichus	Streptoalloteichus hindustanus		Streptoalloteichus hindustanus DSM 44523	72.6219	7279383	403	SAMN05444320	2695420942	true
Actinobacteria-Phylum	Actinobacteria	Frankiales	Frankiaceae	Jatrophihabitans	Jatrophihabitans endophyticus		Jatrophihabitans endophyticus DSM 45627	72.9367	4480046	367	SAMN05443575	2695420949	true
Actinobacteria-Phylum	Actinobacteria	Geodermatophilales	Geodermatophilaceae	Geodermatophilus	Geodermatophilus nigrescens		Geodermatophilus nigrescens DSM 45408	75.8552	4740464	623	SAMN05444351	2695420953	false
Actinobacteria-Phylum	Actinobacteria	Micromonosporales	Micromonosporaceae	Actinoplanes	Actinoplanes xinjiangensis		Actinoplanes xinjiangensis DSM 45184	70.7468	10796271	489	SAMN05443670	2695420963	false
Actinobacteria-Phylum	Actinobacteria	Micrococcales	Microbacteriaceae	Agromyces	Agromyces cerinus		Agromyces cerinus DSM 8595	69.9691	4187509	479	SAMN05443544	2698536811	false
Actinobacteria-Phylum	Actinobacteria	Micrococcales	Intrasporangiaceae	Intrasporangium	Intrasporangium chromatireducens		Intrasporangium chromatireducens Q5-1	70.58	4804251		SAMN02952954	2588253842	false
Actinobacteria-Phylum	Actinobacteria	Micrococcales	Cellulomonadaceae	Koreibacter	Koreibacter algae		Koreibacter algae DSM 22126	70.6756	2986843	397	SAMN04489860	2634166844	true
Actinobacteria-Phylum	Actinobacteria	Geodermatophilales	Geodermatophilaceae	Geodermatophilus	Geodermatophilus poikilotrophus		Geodermatophilus poikilotrophus DSM 44209	74.6487	4827886		SAMN04488546	2636416082	false
Actinobacteria-Phylum	Actinobacteria	Geodermatophilales	Geodermatophilaceae	Geodermatophilus	Geodermatophilus sabuli		Geodermatophilus sabuli DSM 46844	73.9544	5518834	595		2693429865	false
Actinobacteria-Phylum	Actinobacteria	Corynebacteriales	Corynebacteriaceae	Corynebacterium	Corynebacterium oculi		Corynebacterium oculi NML 130210	64.8039	2413873		SAMN04091236		false
Actinobacteria-Phylum	Actinobacteria	Streptosporangiales	Streptosporangiaceae	Nonomuraea	Nonomuraea kuesteri		Nonomuraea kuesteri NRRL B-24325	70.4469	12102797		SAMN02645367		false
Actinobacteria-Phylum	Actinobacteria	Streptomycetales	Streptomycetaceae	Streptomyces	Streptomyces leeuwenhoekii		Streptomyces leeuwenhoekii C34	72.6426	7838420		SAMN02808814		false
Actinobacteria-Phylum	Actinobacteria	Streptomycetales	Streptomycetaceae	Streptomyces	Streptomyces qinglanensis		Streptomyces qinglanensis CGMCC 4.6825	72.7146	7174354		SAMN05421870		false
Actinobacteria-Phylum	Actinobacteria	Corynebacteriales	Corynebacteriaceae	Corynebacterium	Corynebacterium lowii		Corynebacterium lowii LMG 28276	62.8502	2354433		SAMN04091594		false
Actinobacteria-Phylum	Actinobacteria	Propionibacteriales	Propionibacteriaceae	Friedmanniella	Friedmanniella flava		Friedmanniella flava CGMCC 4.6856	73.4853	4787923	378	SAMN05421756		false
Actinobacteria-Phylum	Actinobacteria	Pseudonocardiales	Pseudonocardiaceae	Lechevalieria	Lechevalieria xinjiangensis		Lechevalieria xinjiangensis CGMCC 4.3525	70.7384	8683053		SAMN05216188		false
Actinobacteria-Phylum	Actinobacteria	Bifidobacteriales	Bifidobacteriaceae	Bifidobacterium	Bifidobacterium bifidum		Bifidobacterium bifidum ATCC 29521	62.6809	2198551	462	SAMN02436821		true
Actinobacteria-Phylum	Actinobacteria	Streptomycetales	Streptomycetaceae	Streptomyces	Streptomyces rubidus		Streptomyces rubidus CGMCC 4.2026	72.915	9005380		SAMN05216267		false
Actinobacteria-Phylum	Actinobacteria	Micromonosporales	Micromonosporaceae	Xiangella	Xiangella phaseoli		Xiangella phaseoli CGMCC 4.7038	71.327	6505133	404	SAMN05443287		true
Actinobacteria-Phylum	Actinobacteria	Micrococcales	Microbacteriaceae	Cryobacterium	Cryobacterium luteum		Cryobacterium luteum CGMCC 1.11210	65.1263	3834052		SAMN05216281		false
Actinobacteria-Phylum	Actinobacteria	Streptomycetales	Streptomycetaceae	Streptomyces	Streptomyces radiopugnans		Streptomyces radiopugnans CGMCC 4.3519	73.4354	6066311		SAMN05216481		false
Actinobacteria-Phylum	Actinobacteria	Corynebacteriales	Nocardiaceae	Rhodococcus	Rhodococcus maanshanensis		Rhodococcus maanshanensis DSM 44675	69.1676	5667919	348	SAMN05444583		false
Actinobacteria-Phylum	Actinobacteria	Corynebacteriales		Lawsonella	Lawsonella clevelandensis		Lawsonella clevelandensis X1036	58.5933	1860526	291	SAMN02943398		true
Actinobacteria-Phylum	Actinobacteria	Micrococcales	Intrasporangiaceae	Phycicoccus	Phycicoccus cremeus		Phycicoccus cremeus CGMCC 1.6963	71.6747	4330923	401	SAMN05216199		false
Actinobacteria-Phylum	Actinobacteria	Streptomycetales	Streptomycetaceae	Streptacidiphilus	Streptacidiphilus jiangxiensis		Streptacidiphilus jiangxiensis CGMCC 4.1857	72.1719	9537393		SAMN05414137		false
Actinobacteria-Phylum	Actinobacteria	Streptomycetales	Streptomycetaceae	Streptacidiphilus	Streptacidiphilus melanogenes		Streptacidiphilus melanogenes NBRC 103184	72.0128	8724991	466	SAMD00022876		false
Actinobacteria-Phylum	Actinobacteria	Corynebacteriales	Mycobacteriaceae	Mycobacterium	Mycobacterium smegmatis		Mycobacterium smegmatis NCTC 8159	67.3289	6983267	373	SAMEA2517361		false
Actinobacteria-Phylum	Actinobacteria	Micrococcales	Demequinaceae	Demequina	Demequina sediminicola		Demequina sediminicola NBRC 105855	62.7284	2460019	369	SAMD00022569		false
Actinobacteria-Phylum	Actinobacteria	Streptomycetales	Streptomycetaceae	Streptacidiphilus	Streptacidiphilus carbonis		Streptacidiphilus carbonis NBRC 100919	71.4708	8407083		SAMD00022873		false
Actinobacteria-Phylum	Actinobacteria	Streptosporangiales	Streptosporangiaceae	Microtetraspora	Microtetraspora niveoalba		Microtetraspora niveoalba NBRC 15239	71.6546	8465073		SAMD00035250		false
Actinobacteria-Phylum	Actinobacteria	Streptomycetales	Streptomycetaceae	Streptomyces	Streptomyces azureus		Streptomyces azureus ATCC 14921	70.9308	8789954		SAMD00031377		false
Actinobacteria-Phylum	Actinobacteria	Streptosporangiales	Streptosporangiaceae	Herbidospora	Herbidospora sakaeratensis		Herbidospora sakaeratensis NBRC 102641	71.0317	8584296	686	SAMD00029380		false
Actinobacteria-Phylum	Actinobacteria	Micrococcales	Demequinaceae	Demequina	Demequina flava		Demequina flava NBRC 105854	64.7376	2545911	367	SAMD00022564		false
Actinobacteria-Phylum	Actinobacteria	Streptosporangiales	Streptosporangiaceae	Herbidospora	Herbidospora mongoliensis		Herbidospora mongoliensis NBRC 105882	69.3938	9068089	693	SAMD00029381		false
Actinobacteria-Phylum	Actinobacteria	Micrococcales	Demequinaceae	Demequina	Demequina aurantiaca		Demequina aurantiaca NBRC 106265	64.6053	2564888	393	SAMD00022563		false
Actinobacteria-Phylum	Actinobacteria	Corynebacteriales	Corynebacteriaceae	Corynebacterium	Corynebacterium diphtheriae		Corynebacterium diphtheriae NCTC 11397	53.5242	2463666	371	SAMEA2517360		true
Actinobacteria-Phylum	Actinobacteria	Micrococcales	Demequinaceae	Demequina	Demequina salsinemoris		Demequina salsinemoris NBRC 105323	70.1802	3208798	418	SAMD00022568		false
Actinobacteria-Phylum	Actinobacteria	Streptosporangiales	Streptosporangiaceae	Herbidospora	Herbidospora cretacea		Herbidospora cretacea NBRC 15474	70.7283	8277714	486	SAMD00029379		true
Actinobacteria-Phylum	Actinobacteria	Streptosporangiales	Streptosporangiaceae	Microtetraspora	Microtetraspora malaysiensis		Microtetraspora malaysiensis NBRC 100735	70.7323	8819563		SAMD00035251		false
Actinobacteria-Phylum	Actinobacteria	Micrococcales	Demequinaceae	Demequina	Demequina oxidasica		Demequina oxidasica NBRC 106264	64.0541	2623470	394	SAMD00022567		false
Actinobacteria-Phylum	Actinobacteria	Micrococcales	Demequinaceae	Demequina	Demequina globuliformis		Demequina globuliformis NBRC 106266	66.3299	2621520	360	SAMD00022565		false
Actinobacteria-Phylum	Actinobacteria	Streptosporangiales	Streptosporangiaceae	Microtetraspora	Microtetraspora fusca		Microtetraspora fusca NBRC 13915	70.9276	9017428		SAMD00035248		false
Actinobacteria-Phylum	Actinobacteria	Streptomycetales	Streptomycetaceae	Streptacidiphilus	Streptacidiphilus neutrinimicus		Streptacidiphilus neutrinimicus NBRC 100921	72.1898	8325918	448	SAMD00022875		false
Chloroflexi	Chloroflexia	Kallotenuales	Kallotenuaceae	Kallotenue	Kallotenue papyrolyticum		Kallotenue papyrolyticum JKG1	65.7738	4475263	261	SAMN02584935		true
Actinobacteria-Phylum	Actinobacteria	Streptomycetales	Streptomycetaceae	Streptacidiphilus	Streptacidiphilus anmyonensis		Streptacidiphilus anmyonensis NBRC 103185	72.2085	9319726	499	SAMD00022877		false
Actinobacteria-Phylum	Actinobacteria	Streptomycetales	Streptomycetaceae	Streptomyces	Streptomyces caeruleus		Streptomyces caeruleus NRRL B-2194	72.4965	6026369	379	SAMN02645219		false
Actinobacteria-Phylum	Actinobacteria	Streptomycetales	Streptomycetaceae	Streptomyces	Streptomyces fluorescens		Streptomyces fluorescens NRRL B-2873	71.2589	8402354		SAMN02645251		false
Actinobacteria-Phylum	Actinobacteria	Streptomycetales	Streptomycetaceae	Streptomyces	Streptomyces baldaccii		Streptomyces baldaccii NRRL B-3500	72.4164	7205477	287	SAMN02645263		false
Actinobacteria-Phylum	Actinobacteria	Streptomycetales	Streptomycetaceae	Streptomyces	Streptomyces citreofluorescens		Streptomyces citreofluorescens NRRL B-3362	71.2596	8402693		SAMN02645293		false
Actinobacteria-Phylum	Actinobacteria	Corynebacteriales	Nocardiaceae	Rhodococcus	Rhodococcus hoagii		Rhodococcus hoagii DSM 20295	68.7668	4968932	342	SAMN04357304		false
Actinobacteria-Phylum	Actinobacteria	Streptosporangiales	Streptosporangiaceae	Microtetraspora	Microtetraspora glauca		Microtetraspora glauca NBRC 14761	70.153	9273667	631	SAMD00035249		true
Actinobacteria-Phylum	Actinobacteria	Corynebacteriales	Nocardiaceae	Rhodococcus	Rhodococcus marinonascens		Rhodococcus marinonascens NBRC 14363	64.4084	4924407	364	SAMD00046775		false
Actinobacteria-Phylum	Actinobacteria	Corynebacteriales	Nocardiaceae	Rhodococcus	Rhodococcus globerulus		Rhodococcus globerulus NBRC 14531	61.6709	6735237		SAMD00047211		false
Actinobacteria-Phylum	Actinobacteria	Streptosporangiales	Nocardiopsaceae	Nocardiopsis	Nocardiopsis flavescens		Nocardiopsis flavescens CGMCC 4.5723	74.0945	7171718		SAMN05421803		false
Actinobacteria-Phylum	Actinobacteria	Pseudonocardiales	Pseudonocardiaceae	Pseudonocardia	Pseudonocardia thermophila		Pseudonocardia thermophila DSM 43832	72.9326	6098214	414	SAMN05443637	2700988696	true
Actinobacteria-Phylum	Actinobacteria	Corynebacteriales	Nocardiaceae	Rhodococcus	Rhodococcus yunnanensis		Rhodococcus yunnanensis NBRC 103083	63.8951	6373933		SAMD00046770		false
Actinobacteria-Phylum	Actinobacteria	Pseudonocardiales	Pseudonocardiaceae	Saccharopolyspora	Saccharopolyspora jiangxiensis		Saccharopolyspora jiangxiensis CGMCC 4.3529	70.9	7775659		SAMN05216506		false
Actinobacteria-Phylum	Actinobacteria	Corynebacteriales	Nocardiaceae	Rhodococcus	Rhodococcus rhodnii		Rhodococcus rhodnii NBRC 100604	69.6729	4458924	338	SAMD00046764		false
Actinobacteria-Phylum	Actinobacteria	Micromonosporales	Micromonosporaceae	Verrucosispora	Verrucosispora sediminis		Verrucosispora sediminis CGMCC 4.3550	71.0018	6404911		SAMN05216284		false
Actinobacteria-Phylum	Actinobacteria	Corynebacteriales	Nocardiaceae	Rhodococcus	Rhodococcus zopfii		Rhodococcus zopfii NBRC 100606	68.2432	6297215	307	SAMD00046765		false
Actinobacteria-Phylum	Actinobacteria	Propionibacteriales	Nocardioidaceae	Nocardioides	Nocardioides terrae		Nocardioides terrae CGMCC 1.7056	71.5259	3921515		SAMN04487968		false
Actinobacteria-Phylum	Actinobacteria	Micrococcales	Micrococcaceae	Micrococcus	Micrococcus terreus		Micrococcus terreus CGMCC 1.7054	68.8623	3087520		SAMN04487966		false
Actinobacteria-Phylum	Actinobacteria	Pseudonocardiales	Pseudonocardiaceae	Amycolatopsis	Amycolatopsis marina		Amycolatopsis marina CGMCC 4.3568	68.2206	7020594		SAMN05216266		false
Actinobacteria-Phylum	Actinobacteria	Micrococcales	Microbacteriaceae	Agromyces	Agromyces aureus		Agromyces aureus AR33	70.3925	4373124	475	SAMN04283684		false
Actinobacteria-Phylum	Actinobacteria	Streptomycetales	Streptomycetaceae	Streptomyces	Streptomyces harbinensis		Streptomyces harbinensis CGMCC 4.7047	72.9934	5799031		SAMN05444716		false
Actinobacteria-Phylum	Actinobacteria	Propionibacteriales	Propionibacteriaceae	Propionibacterium	Propionibacterium namnetense		Propionibacterium namnetense CCUG 66358	60.5374	2369664	218	SAMN04524164		false
Actinobacteria-Phylum	Actinobacteria	Propionibacteriales	Nocardioidaceae	Nocardioides	Nocardioides alpinus		Nocardioides alpinus CGMCC 1.10697	70.9245	4596319		SAMN05192575		false
Actinobacteria-Phylum	Actinobacteria	Micrococcales	Microbacteriaceae	Mycetocola	Mycetocola miduiensis		Mycetocola miduiensis CGMCC 1.11101	65.327	3302088	463	SAMN05216219		false
Actinobacteria-Phylum	Actinobacteria	Propionibacteriales	Nocardioidaceae	Nocardioides	Nocardioides psychrotolerans		Nocardioides psychrotolerans CGMCC 1.11156	70.6142	4517904	410	SAMN05216561		false
Actinobacteria-Phylum	Actinobacteria	Corynebacteriales	Nocardiaceae	Rhodococcus	Rhodococcus coprophilus		Rhodococcus coprophilus NBRC 100603	66.8816	4549097	307	SAMD00046763		false
Actinobacteria-Phylum	Actinobacteria	Micrococcales	Cellulomonadaceae	Cellulomonas	Cellulomonas marina		Cellulomonas marina CGMCC 4.6945	75.5872	3962632		SAMN05421867		false
Actinobacteria-Phylum	Actinobacteria	Streptosporangiales	Streptosporangiaceae	Nonomuraea	Nonomuraea wenchangensis		Nonomuraea wenchangensis CGMCC 4.5598	71.7422	10048146		SAMN05421811		false
Actinobacteria-Phylum	Actinobacteria	Streptomycetales	Streptomycetaceae	Streptomyces	Streptomyces alni		Streptomyces alni CGMCC 4.3510	72.0619	8269693		SAMN05216251		false
Actinobacteria-Phylum	Actinobacteria	Micrococcales	Micrococcaceae	Rothia	Rothia aeria		Rothia aeria JCM 11412	56.8049	2588680	325	SAMD00064392		false
Actinobacteria-Phylum	Actinobacteria	Pseudonocardiales	Pseudonocardiaceae	Pseudonocardia	Pseudonocardia ammonioxydans		Pseudonocardia ammonioxydans CGMCC 4.1877	73.4501	7361501		SAMN05216207		false
Actinobacteria-Phylum	Actinobacteria	Bifidobacteriales	Bifidobacteriaceae	Bifidobacterium	Bifidobacterium lemurum		Bifidobacterium lemurum DSM 28807	62.5897	2911985	471	SAMD00065376		false
Actinobacteria-Phylum	Actinobacteria	Pseudonocardiales	Pseudonocardiaceae	Yuhushiella	Yuhushiella deserti		Yuhushiella deserti CGMCC 4.5579	72.7347	5955025		SAMN05421810		true
Actinobacteria-Phylum	Actinobacteria	Streptosporangiales	Streptosporangiaceae	Streptosporangium	Streptosporangium canum		Streptosporangium canum CGMCC 4.2126	70.7336	9263915		SAMN05216275		false
Actinobacteria-Phylum	Actinobacteria	Micrococcales	Microbacteriaceae	Agrococcus	Agrococcus baldri		Agrococcus baldri IAM 15147	71.174	2904466	410	SAMN04487783		false
Actinobacteria-Phylum	Actinobacteria	Streptomycetales	Streptomycetaceae	Streptomyces	Streptomyces aidingensis		Streptomyces aidingensis CGMCC 4.5739	73.1537	6474227		SAMN05421773		false
Actinobacteria-Phylum	Actinobacteria	Streptomycetales	Streptomycetaceae	Streptomyces	Streptomyces paucisporeus		Streptomyces paucisporeus CGMCC 4.2025	72.2586	8159694		SAMN05216499		false
Actinobacteria-Phylum	Actinobacteria	Streptomycetales	Streptomycetaceae	Streptomyces	Streptomyces yanglinensis		Streptomyces yanglinensis CGMCC 4.2023	72.6052	9588527		SAMN05216223		false
Actinobacteria-Phylum	Actinobacteria	Streptosporangiales	Streptosporangiaceae	Nonomuraea	Nonomuraea solani		Nonomuraea solani CGMCC 4.7037	70.3845	13235082		SAMN05444920		false
Actinobacteria-Phylum	Actinobacteria	Frankiales	Cryptosporangiaceae	Cryptosporangium	Cryptosporangium aurantiacum		Cryptosporangium aurantiacum DSM 46144	71.1968	9579556	489	SAMN05443668	2700988713	false
Actinobacteria-Phylum	Actinobacteria	Streptomycetales	Streptomycetaceae	Streptomyces	Streptomyces kebangsaanensis		Streptomyces kebangsaanensis SUK12	71.5734	8220456		SAMN03254380		false
Actinobacteria-Phylum	Actinobacteria	Actinomycetales	Actinomycetaceae	Actinomyces	Actinomyces hordeovulneris		Actinomyces hordeovulneris DSM 20732	67.1592	2521161		SAMN06092722		false
Actinobacteria-Phylum	Actinobacteria	Actinomycetales	Actinomycetaceae	Actinomyces	Actinomyces nasicola		Actinomyces nasicola DSM 19116	65.2341	2638563	267	SAMN06092712		false
Actinobacteria-Phylum	Actinobacteria	Actinomycetales	Actinomycetaceae	Actinomyces	Actinomyces marimammalium		Actinomyces marimammalium DSM 15383	54.1941	1842859		SAMN06006700		false
Actinobacteria-Phylum	Actinobacteria	Micrococcales	Microbacteriaceae	Leucobacter	Leucobacter musarum		Leucobacter musarum DSM 27160	66.7743	3438773	484	SAMN02673065		false
Actinobacteria-Phylum	Actinobacteria	Micrococcales	Microbacteriaceae	Leucobacter	Leucobacter musarum	Leucobacter musarum subsp. japonicus	Leucobacter musarum subsp. japonicus DSM 27158	66.7761	3588860	482	SAMN02673066		false
Actinobacteria-Phylum	Actinobacteria	Micrococcales	Microbacteriaceae	Leucobacter	Leucobacter celer	Leucobacter celer subsp. astrifaciens	Leucobacter celer subsp. astrifaciens DSM 27159	69.1242	4141106	483	SAMN02673064		false
Actinobacteria-Phylum	Actinobacteria	Pseudonocardiales	Pseudonocardiaceae	Actinophytocola	Actinophytocola xinjiangensis		Actinophytocola xinjiangensis CGMCC 4.4663	71.7031	9535536	363	SAMN05942565		false
Actinobacteria-Phylum	Actinobacteria	Streptomycetales	Streptomycetaceae	Streptomyces	Streptomyces cinnabarinus		Streptomyces cinnabarinus NRRL B-12382	70.6847	9352817	500	SAMN02645291		false
Actinobacteria-Phylum	Actinobacteria	Corynebacteriales	Corynebacteriaceae	Corynebacterium	Corynebacterium frankenforstense		Corynebacterium frankenforstense ST18	71.5066	2604152	348	SAMN02991553		false
Actinobacteria-Phylum	Actinobacteria	Corynebacteriales	Corynebacteriaceae	Corynebacterium	Corynebacterium flavescens		Corynebacterium flavescens DSM 20296	59.9165	2758653	804	SAMN02996497		false
Actinobacteria-Phylum	Actinobacteria	Corynebacteriales	Corynebacteriaceae	Corynebacterium	Corynebacterium sphenisci		Corynebacterium sphenisci DSM 44792	74.7296	2594799	382	SAMN02996499		false
Actinobacteria-Phylum	Actinobacteria	Corynebacteriales	Corynebacteriaceae	Corynebacterium	Corynebacterium phocae		Corynebacterium phocae DSM 44612	58.8103	2791853	434	SAMN02996498		false
Actinobacteria-Phylum	Actinobacteria	Corynebacteriales	Corynebacteriaceae	Corynebacterium	Corynebacterium aquilae		Corynebacterium aquilae S-613	60.917	2926436	450	SAMN02996496		false
Actinobacteria-Phylum	Actinobacteria	Corynebacteriales	Corynebacteriaceae	Corynebacterium	Corynebacterium stationis		Corynebacterium stationis DSM 20302	54.8907	2862233	533	SAMN02996501		false
Actinobacteria-Phylum	Actinobacteria	Pseudonocardiales	Pseudonocardiaceae	Actinokineospora	Actinokineospora bangkokensis		Actinokineospora bangkokensis 44EHW	74.1045	7410921		SAMN05860870		false
Actinobacteria-Phylum	Actinobacteria	Corynebacteriales	Nocardiaceae	Williamsia	Williamsia sterculiae		Williamsia sterculiae CPCC 203464	67.2398	4440998		SAMN05445060		false
Actinobacteria-Phylum	Actinobacteria	Streptosporangiales	Streptosporangiaceae	Microbispora	Microbispora rosea		Microbispora rosea ATCC 12950	71.1672	8858789		SAMN05421833	2681812892	true
Actinobacteria-Phylum	Actinobacteria	Corynebacteriales	Corynebacteriaceae	Corynebacterium	Corynebacterium appendicis		Corynebacterium appendicis DSM 44531	64.3137	2248056	411	SAMN05444817	2681813517	false
Actinobacteria-Phylum	Actinobacteria	Corynebacteriales	Corynebacteriaceae	Corynebacterium	Corynebacterium afermentans		Corynebacterium afermentans DSM 44280	64.8544	2326687		SAMN05421802	2681813557	false
Actinobacteria-Phylum	Actinobacteria	Micromonosporales	Micromonosporaceae	Micromonospora	Micromonospora avicenniae		Micromonospora avicenniae DSM 45758	71.5343	6823298	381	SAMN05444858	2681813563	false
Actinobacteria-Phylum	Actinobacteria	Micrococcales	Promicromonosporaceae	Cellulosimicrobium	Cellulosimicrobium aquatile		Cellulosimicrobium aquatile 3bp	74.7334	4317712	478	SAMN05518682		false
Actinobacteria-Phylum	Actinobacteria	Corynebacteriales	Mycobacteriaceae	Mycobacterium	Mycobacterium saopaulense		Mycobacterium saopaulense EPM10906	64.8012	4649175	305	SAMN03225541		false
Actinobacteria-Phylum	Actinobacteria	Pseudonocardiales	Pseudonocardiaceae	Amycolatopsis	Amycolatopsis coloradensis		Amycolatopsis coloradensis DSM 44225	68.4347	9049335	185	SAMN04384194		false
Actinobacteria-Phylum	Actinobacteria	Corynebacteriales	Nocardiaceae	Nocardia	Nocardia farcinica		Nocardia farcinica DSM 43257	70.6814	6406891	341	SAMN05421776	2681813555	false
Actinobacteria-Phylum	Actinobacteria	Streptosporangiales	Thermomonosporaceae	Actinomadura	Actinomadura meyerae		Actinomadura meyerae DSM 44715	72.9344	8572636		SAMN05443665	2700988714	false
Actinobacteria-Phylum	Actinobacteria	Micrococcales	Intrasporangiaceae	Tetrasphaera	Tetrasphaera remsis		Tetrasphaera remsis ATCC BAA-1496	70.6757	3573222	342	SAMN05421826	2681812814	false
Actinobacteria-Phylum	Actinobacteria	Micrococcales	Intrasporangiaceae	Monashia	Monashia flava		Monashia flava MUSC 78	73.0607	4245395	364	SAMN05915663		true
Actinobacteria-Phylum	Actinobacteria	Streptomycetales	Streptomycetaceae	Streptomyces	Streptomyces amritsarensis		Streptomyces amritsarensis MTCC 11845	72.5854	7816627	290	SAMN04386232		false
Actinobacteria-Phylum	Actinobacteria	Micrococcales	Microbacteriaceae	Clavibacter	Clavibacter michiganensis	Clavibacter michiganensis subsp. capsici	Clavibacter michiganensis subsp. capsici PF008	73.1757	3241713	434	SAMN03896004		false
Actinobacteria-Phylum	Actinobacteria	Micrococcales	Cellulomonadaceae	Tropheryma	Tropheryma whipplei		Tropheryma whipplei Twist	46.332	927303	303	SAMN02603248		true
Actinobacteria-Phylum	Actinobacteria	Corynebacteriales	Nocardiaceae	Williamsia	Williamsia herbipolensis		Williamsia herbipolensis ARP1	68.6335	4744957	344	SAMN03323777		false
Actinobacteria-Phylum	Actinobacteria	Streptomycetales	Streptomycetaceae	Streptomyces	Streptomyces pini		Streptomyces pini PL19	73.0117	6338378		SAMN05192584		false
Actinobacteria-Phylum	Actinobacteria	Micrococcales	Micrococcaceae	Tersicoccus	Tersicoccus phoenicis		Tersicoccus phoenicis 1P05MA	70.6741	3209563		SAMN05893361		true
Actinobacteria-Phylum	Actinobacteria	Actinomycetales	Actinomycetaceae	Actinomyces	Actinomyces denticolens		Actinomyces denticolens DSM 20671	71.2439	2904857		SAMD00059584		false
Actinobacteria-Phylum	Actinobacteria	Micrococcales	Micrococcaceae	Sinomonas	Sinomonas mesophila		Sinomonas mesophila MPKL 26	71.1354	4007982		SAMN06212359		false
Actinobacteria-Phylum	Actinobacteria	Streptosporangiales	Nocardiopsaceae	Nocardiopsis	Nocardiopsis sinuspersici		Nocardiopsis sinuspersici UTMC 00102	71.6503	6114734	351	SAMN05003997		false
Actinobacteria-Phylum	Actinobacteria	Propionibacteriales	Propionibacteriaceae	Tessaracoccus	Tessaracoccus flavescens		Tessaracoccus flavescens KCTC 19196	68.2396	3650768	343	SAMN06245885		false
Actinobacteria-Phylum	Actinobacteria	Corynebacteriales	Corynebacteriaceae	Corynebacterium	Corynebacterium crudilactis		Corynebacterium crudilactis DSM 100882	51.748	3217286	412	SAMN04990137		false
Actinobacteria-Phylum	Actinobacteria	Frankiales	Frankiaceae	Frankia	Frankia elaeagni		Frankia elaeagni BMG5.12	71.6748	7588815	383	SAMN02440438		false
Actinobacteria-Phylum	Actinobacteria	Propionibacteriales	Propionibacteriaceae	Raineyella	Raineyella antarctica		Raineyella antarctica LZ-22	70.219	3760184		SAMN05216453		true
Actinobacteria-Phylum	Actinobacteria	Frankiales	Frankiaceae	Frankia	Frankia casuarinae		Frankia casuarinae CcI3	70.0788	5433628	421	SAMN02199398		false
Actinobacteria-Phylum	Actinobacteria	Propionibacteriales	Propionibacteriaceae	Propionibacterium	Propionibacterium acnes	Propionibacterium acnes subsp. defendens	Propionibacterium acnes subsp. defendens ATCC 11828	60.04	2488626	185	SAMN02602997		false
Actinobacteria-Phylum	Actinobacteria	Corynebacteriales	Mycobacteriaceae	Mycobacterium	Mycobacterium boenickei		Mycobacterium boenickei CIP 107829	66.7672	6506908	394	SAMEA92028418		false
Actinobacteria-Phylum	Actinobacteria	Corynebacteriales	Mycobacteriaceae	Mycobacterium	Mycobacterium franklinii		Mycobacterium franklinii DSM 45524	64.1492	5431726	305	SAMN05186797		false
Actinobacteria-Phylum	Actinobacteria	Corynebacteriales	Mycobacteriaceae	Mycobacterium	Mycobacterium salmoniphilum		Mycobacterium salmoniphilum ATCC 13758	64.2853	4766268	304	SAMN05186798		false
Actinobacteria-Phylum	Actinobacteria	Micrococcales	Microbacteriaceae	Okibacterium	Okibacterium fritillariae		Okibacterium fritillariae VKM Ac-2059	67.7815	3138231	468	SAMN06309945		true
Actinobacteria-Phylum	Actinobacteria	Micrococcales	Microbacteriaceae	Clavibacter	Clavibacter michiganensis		Clavibacter michiganensis VKM Ac-1403	72.7274	3295160	434	SAMN06265879		true
Actinobacteria-Phylum	Actinobacteria	Streptomycetales	Streptomycetaceae	Streptomyces	Streptomyces phaeoluteigriseus		Streptomyces phaeoluteigriseus DSM 41896	71.4749	8629293		SAMN06007048		false
Actinobacteria-Phylum	Actinobacteria	Micrococcales	Intrasporangiaceae	Janibacter	Janibacter indicus		Janibacter indicus CGMCC 1.12511	71.234	3419323	405	SAMN06296429		false
Actinobacteria-Phylum	Actinobacteria	Corynebacteriales	Mycobacteriaceae	Mycobacterium	Mycobacterium parafortuitum		Mycobacterium parafortuitum CCUG 20999	68.5346	6136108		SAMN06064253		false
Actinobacteria-Phylum	Actinobacteria	Corynebacteriales	Mycobacteriaceae	Mycobacterium	Mycobacterium monacense		Mycobacterium monacense DSM 44395	68.4126	6001708	438	SAMN06064249		false
Actinobacteria-Phylum	Actinobacteria	Corynebacteriales	Mycobacteriaceae	Mycobacterium	Mycobacterium paraintracellulare		Mycobacterium paraintracellulare KCTC 29084	68.0748	5501090	289	SAMN02603185		false
Actinobacteria-Phylum	Actinobacteria	Corynebacteriales	Mycobacteriaceae	Mycobacterium	Mycobacterium bouchedurhonense		Mycobacterium bouchedurhonense DSM 45439	68.5781	5897311	287	SAMN06064234		false
Actinobacteria-Phylum	Actinobacteria	Corynebacteriales	Mycobacteriaceae	Mycobacterium	Mycobacterium arupense		Mycobacterium arupense DSM 44942	67.3818	4442590	365	SAMN06064230		false
Actinobacteria-Phylum	Actinobacteria	Corynebacteriales	Mycobacteriaceae	Mycobacterium	Mycobacterium celeriflavum		Mycobacterium celeriflavum DSM 46765	66.898	4949446	406	SAMN06064236		false
Actinobacteria-Phylum	Actinobacteria	Corynebacteriales	Mycobacteriaceae	Mycobacterium	Mycobacterium moriokaense		Mycobacterium moriokaense CIP 105393	66.0215	6217364	363	SAMN06064251		false
Actinobacteria-Phylum	Actinobacteria	Corynebacteriales	Mycobacteriaceae	Mycobacterium	Mycobacterium minnesotense		Mycobacterium minnesotense DSM 45633	67.1172	4187822	356	SAMN06064248		false
Actinobacteria-Phylum	Actinobacteria	Corynebacteriales	Mycobacteriaceae	Mycobacterium	Mycobacterium alsense		Mycobacterium alsense DSM 45230	69.2991	5692845	289	SAMN06064226		false
Actinobacteria-Phylum	Actinobacteria	Corynebacteriales	Mycobacteriaceae	Mycobacterium	Mycobacterium branderi		Mycobacterium branderi DSM 44624	66.509	5903509	260	SAMN06064235		false
Actinobacteria-Phylum	Actinobacteria	Corynebacteriales	Mycobacteriaceae	Mycobacterium	Mycobacterium intermedium		Mycobacterium intermedium DSM 44049	65.7826	6817967	288	SAMN06064242		false
Actinobacteria-Phylum	Actinobacteria	Propionibacteriales	Nocardioidaceae	Aeromicrobium	Aeromicrobium choanae		Aeromicrobium choanae 9H-4	71.0092	3421926	336	SAMN06295964		false
Actinobacteria-Phylum	Actinobacteria	Corynebacteriales	Mycobacteriaceae	Mycobacterium	Mycobacterium bacteremicum		Mycobacterium bacteremicum DSM 45578	68.1038	5952041	430	SAMN06064232		false
Actinobacteria-Phylum	Actinobacteria	Corynebacteriales	Mycobacteriaceae	Mycobacterium	Mycobacterium mantenii		Mycobacterium mantenii DSM 45255	66.8906	6121894	290	SAMN06064245		false
Actinobacteria-Phylum	Actinobacteria	Corynebacteriales	Mycobacteriaceae	Mycobacterium	Mycobacterium noviomagense		Mycobacterium noviomagense DSM 45145	65.7519	4739740	267	SAMN06064252		false
Actinobacteria-Phylum	Actinobacteria	Corynebacteriales	Mycobacteriaceae	Mycobacterium	Mycobacterium shinjukuense		Mycobacterium shinjukuense CCUG 53584	67.7566	4409896	295	SAMN06064260		false
Actinobacteria-Phylum	Actinobacteria	Corynebacteriales	Mycobacteriaceae	Mycobacterium	Mycobacterium marseillense		Mycobacterium marseillense DSM 45437	67.7129	5456846		SAMN06064246		false
Actinobacteria-Phylum	Actinobacteria	Corynebacteriales	Mycobacteriaceae	Mycobacterium	Mycobacterium heidelbergense		Mycobacterium heidelbergense DSM 44471	67.965	4999105	297	SAMN06064240		false
Actinobacteria-Phylum	Actinobacteria	Corynebacteriales	Mycobacteriaceae	Mycobacterium	Mycobacterium kumamotonense		Mycobacterium kumamotonense DSM 45093	68.1152	4815853		SAMN06064243		false
Actinobacteria-Phylum	Actinobacteria	Corynebacteriales	Mycobacteriaceae	Mycobacterium	Mycobacterium algericum		Mycobacterium algericum DSM 45454	68.3322	4619277	364	SAMN06064225		false
Actinobacteria-Phylum	Actinobacteria	Corynebacteriales	Mycobacteriaceae	Mycobacterium	Mycobacterium paraseoulense		Mycobacterium paraseoulense DSM 45000	67.8777	6078491	288	SAMN06064254		false
Actinobacteria-Phylum	Actinobacteria	Corynebacteriales	Mycobacteriaceae	Mycobacterium	Mycobacterium arosiense		Mycobacterium arosiense DSM 45069	66.8342	5980205	289	SAMN06064229		false
Actinobacteria-Phylum	Actinobacteria	Corynebacteriales	Mycobacteriaceae	Mycobacterium	Mycobacterium scrofulaceum		Mycobacterium scrofulaceum DSM 43992	68.4237	6170273	290	SAMN06064259		false
Actinobacteria-Phylum	Actinobacteria	Corynebacteriales	Mycobacteriaceae	Mycobacterium	Mycobacterium rhodesiae		Mycobacterium rhodesiae DSM 44223	66.5859	6009003	389	SAMN06064257		false
Actinobacteria-Phylum	Actinobacteria	Micrococcales	Microbacteriaceae	Cnuibacter	Cnuibacter physcomitrellae		Cnuibacter physcomitrellae XA	70.7865	4351649	420	SAMN06622498		true
Actinobacteria-Phylum	Actinobacteria	Streptosporangiales	Streptosporangiaceae	Thermoactinospora	Thermoactinospora rubra		Thermoactinospora rubra DSM 45614	71.7141	8220767		SAMN06041775		true
Actinobacteria-Phylum	Actinobacteria	Corynebacteriales	Mycobacteriaceae	Mycobacterium	Mycobacterium nonchromogenicum		Mycobacterium nonchromogenicum DSM 44164	67.7676	4465329	370	SAMN04216939		false
Actinobacteria-Phylum	Actinobacteria	Corynebacteriales	Mycobacteriaceae	Mycobacterium	Mycobacterium riyadhense		Mycobacterium riyadhense DSM 45176	65.2817	6269850	287	SAMN04216947		false
Actinobacteria-Phylum	Actinobacteria	Corynebacteriales	Mycobacteriaceae	Mycobacterium	Mycobacterium terrae		Mycobacterium terrae CIP 104321	68.4389	4524815	372	SAMN04216954		false
Actinobacteria-Phylum	Actinobacteria	Corynebacteriales	Mycobacteriaceae	Mycobacterium	Mycobacterium shimoidei		Mycobacterium shimoidei DSM 44152	65.7683	4713740	283	SAMN04216951		false
Actinobacteria-Phylum	Actinobacteria	Corynebacteriales	Mycobacteriaceae	Mycobacterium	Mycobacterium palustre		Mycobacterium palustre DSM 44572	68.5027	6037522	281	SAMN04216940		false
Actinobacteria-Phylum	Actinobacteria	Corynebacteriales	Mycobacteriaceae	Mycobacterium	Mycobacterium wolinskyi		Mycobacterium wolinskyi ATCC 700010	66.4246	7516859		SAMN04216957		false
Actinobacteria-Phylum	Actinobacteria	Streptosporangiales	Thermomonosporaceae	Actinomadura	Actinomadura mexicana		Actinomadura mexicana DSM 44485	72.2748	8786361			2724679706	false
Actinobacteria-Phylum	Actinobacteria	Micromonosporales	Micromonosporaceae	Actinoplanes	Actinoplanes regularis		Actinoplanes regularis DSM 43151	70.3449	10031652	352		2724679777	false
Actinobacteria-Phylum	Actinobacteria	Propionibacteriales	Propionibacteriaceae	Propioniciclava	Propioniciclava tarda		Propioniciclava tarda DSM 22130	69.3744	2974143	377		2724679781	true
Actinobacteria-Phylum	Actinobacteria	Pseudonocardiales	Pseudonocardiaceae	Haloechinothrix	Haloechinothrix alba		Haloechinothrix alba DSM 45207	68.6556	4744155			2724679784	true
Actinobacteria-Phylum	Actinobacteria	Kineosporiales	Kineosporiaceae	Quadrisphaera	Quadrisphaera granulorum		Quadrisphaera granulorum DSM 44889	72.6162	4884413	545		2724679791	true
Actinobacteria-Phylum	Actinobacteria	Corynebacteriales	Dietziaceae	Dietzia	Dietzia schimae		Dietzia schimae DSM 45139	70.5319	3648026	348		2724679793	false
Actinobacteria-Phylum	Actinobacteria	Micromonosporales	Micromonosporaceae	Actinoplanes	Actinoplanes cyaneus		Actinoplanes cyaneus DSM 46137	70.9823	10415372	370		2724679919	false
Actinobacteria-Phylum	Actinobacteria	Geodermatophilales	Geodermatophilaceae	Geodermatophilus	Geodermatophilus aquaeductus		Geodermatophilus aquaeductus DSM 46834	75.0419	5432948	519		2724679686	false
Actinobacteria-Phylum	Actinobacteria	Corynebacteriales	Mycobacteriaceae	Mycobacterium	Mycobacterium iranicum		Mycobacterium iranicum DSM 45541	66.0963	6335651	420	SAMN04216933		false
Actinobacteria-Phylum	Actinobacteria	Corynebacteriales	Mycobacteriaceae	Mycobacterium	Mycobacterium senuense		Mycobacterium senuense DSM 44999	68.6862	4534628	369	SAMN04216949		false
Actinobacteria-Phylum	Actinobacteria	Corynebacteriales	Mycobacteriaceae	Mycobacterium	Mycobacterium vulneris		Mycobacterium vulneris DSM 45247	66.7681	6266718	290	SAMN06651660		false
Actinobacteria-Phylum	Actinobacteria	Corynebacteriales	Mycobacteriaceae	Mycobacterium	Mycobacterium conspicuum		Mycobacterium conspicuum DSM 44136	67.3704	6200614	297	SAMN04216921		false
Actinobacteria-Phylum	Actinobacteria	Corynebacteriales	Mycobacteriaceae	Mycobacterium	Mycobacterium doricum		Mycobacterium doricum DSM 44339	67.5531	3952103	466	SAMN04216922		false
Actinobacteria-Phylum	Actinobacteria	Corynebacteriales	Mycobacteriaceae	Mycobacterium	Mycobacterium florentinum		Mycobacterium florentinum DSM 44852	66.3832	6178353	292	SAMN04216926		false
Actinobacteria-Phylum	Actinobacteria	Corynebacteriales	Mycobacteriaceae	Mycobacterium	Mycobacterium nebraskense		Mycobacterium nebraskense DSM 44803	66.6241	6727177	287	SAMN04216938		false
Actinobacteria-Phylum	Actinobacteria	Corynebacteriales	Mycobacteriaceae	Mycobacterium	Mycobacterium canariasense		Mycobacterium canariasense CCUG 47953	67.5854	6755573		SAMN04216915		false
Actinobacteria-Phylum	Actinobacteria	Corynebacteriales	Mycobacteriaceae	Mycobacterium	Mycobacterium triviale		Mycobacterium triviale DSM 44153	70.2843	3591083	372	SAMN04216956		false
Actinobacteria-Phylum	Actinobacteria	Micrococcales	Microbacteriaceae	Plantibacter	Plantibacter flavus		Plantibacter flavus VKM Ac-2504	69.0808	4299895	454	SAMN06295974		true
Actinobacteria-Phylum	Actinobacteria	Corynebacteriales	Mycobacteriaceae	Mycobacterium	Mycobacterium engbaekii		Mycobacterium engbaekii ATCC 27353	68.5483	4521435	369	SAMN04216923		false
Actinobacteria-Phylum	Actinobacteria	Micrococcales	Microbacteriaceae	Agreia	Agreia pratensis		Agreia pratensis VKM Ac-2510	65.3904	3582686	492	SAMN06296010		false
Actinobacteria-Phylum	Actinobacteria	Corynebacteriales	Mycobacteriaceae	Mycobacterium	Mycobacterium paraense		Mycobacterium paraense IEC26	69.2637	5619528	287	SAMN04216942		false
Actinobacteria-Phylum	Actinobacteria	Corynebacteriales	Mycobacteriaceae	Mycobacterium	Mycobacterium celatum		Mycobacterium celatum DSM 44243	66.9576	4720680	270	SAMN04216916		false
Actinobacteria-Phylum	Actinobacteria	Corynebacteriales	Mycobacteriaceae	Mycobacterium	Mycobacterium kubicae		Mycobacterium kubicae CIP 106428	66.0145	5832568	286	SAMN04216934		false
Actinobacteria-Phylum	Actinobacteria	Corynebacteriales	Mycobacteriaceae	Mycobacterium	Mycobacterium lacus		Mycobacterium lacus DSM 44577	66.8989	4905288	292	SAMN04216936		false
Actinobacteria-Phylum	Actinobacteria	Corynebacteriales	Mycobacteriaceae	Mycobacterium	Mycobacterium longobardum		Mycobacterium longobardum DSM 45394	67.921	4812247	390	SAMN04216937		false
Actinobacteria-Phylum	Actinobacteria	Corynebacteriales	Mycobacteriaceae	Mycobacterium	Mycobacterium peregrinum		Mycobacterium peregrinum DSM 43271	66.2588	7050152		SAMN04216946		false
Actinobacteria-Phylum	Actinobacteria	Corynebacteriales	Mycobacteriaceae	Mycobacterium	Mycobacterium xenopi		Mycobacterium xenopi DSM 43995	65.9003	4933400	244	SAMN04216958		false
Actinobacteria-Phylum	Actinobacteria	Corynebacteriales	Mycobacteriaceae	Mycobacterium	Mycobacterium koreense		Mycobacterium koreense KCTC 19819	69.3555	4078902	431	SAMN06651658		false
Actinobacteria-Phylum	Actinobacteria	Corynebacteriales	Mycobacteriaceae	Mycobacterium	Mycobacterium europaeum		Mycobacterium europaeum DSM 45397	68.5077	5630674	289	SAMN04216924		false
Actinobacteria-Phylum	Actinobacteria	Corynebacteriales	Mycobacteriaceae	Mycobacterium	Mycobacterium szulgai		Mycobacterium szulgai DSM 44166	65.8495	6672659	284	SAMN04216953		false
Actinobacteria-Phylum	Actinobacteria	Corynebacteriales	Mycobacteriaceae	Mycobacterium	Mycobacterium saskatchewanense		Mycobacterium saskatchewanense DSM 44616	68.2815	5930935	283	SAMN04216948		false
Actinobacteria-Phylum	Actinobacteria	Corynebacteriales	Mycobacteriaceae	Mycobacterium	Mycobacterium confluentis		Mycobacterium confluentis DSM 44017	67.5068	5841691	454	SAMN04216920		false
Actinobacteria-Phylum	Actinobacteria	Corynebacteriales	Mycobacteriaceae	Mycobacterium	Mycobacterium fragae		Mycobacterium fragae DSM 45731	66.0115	4731047	280	SAMN04216927		false
Actinobacteria-Phylum	Actinobacteria	Corynebacteriales	Mycobacteriaceae	Mycobacterium	Mycobacterium parmense		Mycobacterium parmense DSM 44553	68.3911	5891740	291	SAMN04216945		false
Actinobacteria-Phylum	Actinobacteria	Corynebacteriales	Mycobacteriaceae	Mycobacterium	Mycobacterium sherrisii		Mycobacterium sherrisii ATCC BAA-832	67.0182	5562166	291	SAMN04216950		false
Actinobacteria-Phylum	Actinobacteria	Corynebacteriales	Mycobacteriaceae	Mycobacterium	Mycobacterium gastri		Mycobacterium gastri DSM 43505	66.2033	5816659	294	SAMN04216928		false
Actinobacteria-Phylum	Actinobacteria	Corynebacteriales	Mycobacteriaceae	Mycobacterium	Mycobacterium chimaera		Mycobacterium chimaera DSM 44623	67.6984	6086879	289	SAMN04216918		false
Actinobacteria-Phylum	Actinobacteria	Corynebacteriales	Mycobacteriaceae	Mycobacterium	Mycobacterium fallax		Mycobacterium fallax DSM 44179	70.3071	4232450	513	SAMN04216925		false
Actinobacteria-Phylum	Actinobacteria	Corynebacteriales	Mycobacteriaceae	Mycobacterium	Mycobacterium hiberniae		Mycobacterium hiberniae ATCC 49874	68.5306	4342192	369	SAMN04216930		false
Actinobacteria-Phylum	Actinobacteria	Micrococcales	Micrococcaceae	Kocuria	Kocuria indica		Kocuria indica NIO-1021	68.8692	2876326	445	SAMN06296028		false
Actinobacteria-Phylum	Actinobacteria	Corynebacteriales	Mycobacteriaceae	Mycobacterium	Mycobacterium gordonae		Mycobacterium gordonae DSM 44160	66.5891	7601632	281	SAMN04216929		false
Actinobacteria-Phylum	Actinobacteria	Geodermatophilales	Geodermatophilaceae	Geodermatophilus	Geodermatophilus pulveris		Geodermatophilus pulveris DSM 46839	75.5765	4379198	591		2700988693	false
Actinobacteria-Phylum	Actinobacteria	Geodermatophilales	Geodermatophilaceae	Modestobacter	Modestobacter caceresii		Modestobacter caceresii KNN 45-2b	73.65	4948700	515	SAMN02918181		false
Actinobacteria-Phylum	Actinobacteria	Pseudonocardiales	Pseudonocardiaceae	Pseudonocardia	Pseudonocardia autotrophica		Pseudonocardia autotrophica DSM 535	72.9541	7351656	322	SAMN05722966		false
Actinobacteria-Phylum	Actinobacteria	Streptomycetales	Streptomycetaceae	Streptomyces	Streptomyces fradiae		Streptomyces fradiae DSM 40063	74.5757	6705106	353	SAMN05722967		false
Actinobacteria-Phylum	Actinobacteria	Streptomycetales	Streptomycetaceae	Streptomyces	Streptomyces platensis		Streptomyces platensis DSM 40041	71.1685	8400476		SAMN05722965		false
Actinobacteria-Phylum	Actinobacteria	Corynebacteriales	Dietziaceae	Dietzia	Dietzia kunjamensis		Dietzia kunjamensis DSM 44907	70.6095	3544285	348		2728369259	false
Actinobacteria-Phylum	Actinobacteria	Streptosporangiales		Allonocardiopsis	Allonocardiopsis opalescens		Allonocardiopsis opalescens DSM 45601	73.8616	6972583	436		2728369266	true
Actinobacteria-Phylum	Actinobacteria	Kineosporiales	Kineosporiaceae	Kineococcus	Kineococcus rhizosphaerae		Kineococcus rhizosphaerae DSM 19711	73.7501	5610032			2728369276	false
Actinobacteria-Phylum	Actinobacteria	Micromonosporales	Micromonosporaceae	Pseudosporangium	Pseudosporangium ferrugineum		Pseudosporangium ferrugineum DSM 45348	72.4903	8653357	389		2728369278	true
Actinobacteria-Phylum	Actinobacteria	Jiangellales	Jiangellaceae	Haloactinopolyspora	Haloactinopolyspora alba		Haloactinopolyspora alba DSM 45211	70.5932	5535374	464		2728369474	true
Actinobacteria-Phylum	Actinobacteria	Micromonosporales	Micromonosporaceae	Xiangella	Xiangella phaseoli		Xiangella phaseoli DSM 45730	71.3374	6497732	404		2728369481	true
Actinobacteria-Phylum	Actinobacteria	Pseudonocardiales	Pseudonocardiaceae	Umezawaea	Umezawaea tangerina		Umezawaea tangerina DSM 44720	71.6151	10684747	376		2728369483	true
Actinobacteria-Phylum	Actinobacteria	Streptosporangiales	Thermomonosporaceae	Actinomadura	Actinomadura pelletieri		Actinomadura pelletieri DSM 43383	70.4389	7527733	493		2728369498	false
Actinobacteria-Phylum	Actinobacteria	Streptosporangiales	Thermomonosporaceae	Actinomadura	Actinomadura viridilutea		Actinomadura viridilutea DSM 44433	72.8016	6719457	427		2728369515	false
Actinobacteria-Phylum	Actinobacteria	Frankiales		Antricoccus	Antricoccus suffuscus		Antricoccus suffuscus DSM 100065	64.129	4683100	332		2728369516	true
Actinobacteria-Phylum	Actinobacteria	Micromonosporales	Micromonosporaceae	Actinoplanes	Actinoplanes italicus		Actinoplanes italicus DSM 43146	70.3858	11152585	388		2728369518	false
Actinobacteria-Phylum	Actinobacteria	Streptosporangiales	Nocardiopsaceae	Murinocardiopsis	Murinocardiopsis flavida		Murinocardiopsis flavida DSM 45312	72.4162	7375937	449		2728369519	true
Actinobacteria-Phylum	Actinobacteria	Pseudonocardiales	Pseudonocardiaceae	Actinophytocola	Actinophytocola oryzae		Actinophytocola oryzae DSM 45499	70.4873	10706011	349		2728369520	true
Actinobacteria-Phylum	Actinobacteria	Micrococcales	Microbacteriaceae	Salinibacterium	Salinibacterium amurskyense		Salinibacterium amurskyense DSM 16400	61.8759	2776536	521		2728369736	true
Actinobacteria-Phylum	Actinobacteria	Micrococcales		Luteimicrobium	Luteimicrobium subarcticum		Luteimicrobium subarcticum DSM 22413	73.186	3632738	431		2728369740	true
Actinobacteria-Phylum	Actinobacteria	Streptomycetales	Streptomycetaceae	Streptomyces	Streptomyces luteus		Streptomyces luteus TRM 45540	71.6306	7828944	306	SAMN02803977		false
Actinobacteria-Phylum	Actinobacteria	Geodermatophilales	Geodermatophilaceae	Geodermatophilus	Geodermatophilus tzadiensis		Geodermatophilus tzadiensis DSM 45416	75.3798	4869523	502		2728369484	false
Actinobacteria-Phylum	Actinobacteria	Corynebacteriales	Mycobacteriaceae	Mycobacterium	Mycobacterium malmesburyense		Mycobacterium malmesburyense WCM 7299	67.2665	5470555	474	SAMEA3432686		false
Actinobacteria-Phylum	Actinobacteria	Pseudonocardiales	Pseudonocardiaceae	Actinokineospora	Actinokineospora auranticolor		Actinokineospora auranticolor DSM 44650	71.7532	8431890	371		2731957505	false
Actinobacteria-Phylum	Actinobacteria	Propionibacteriales	Propionibacteriaceae	Naumannella	Naumannella halotolerans		Naumannella halotolerans DSM 24323	67.5595	3473971	334		2731957515	true
Actinobacteria-Phylum	Actinobacteria	Propionibacteriales	Nocardioidaceae	Mumia	Mumia flava		Mumia flava DSM 27763	72.0034	4402465	349		2731957516	true

## Sheet: phenotype
Taxon	Morphology	Cell wall sugars	Polar lipids	Fatty acids	Peptidoglycan	Quinones	Mycolic acid	G+C content	Respiration	Group	New taxa
Adlercreutzia equolifaciens [2]	cocci, bacilli	?	?	C18:1ω9c, C18:1 DMA, C16:0, C16:0 DMA, C18:0, C18:1ω9c DMA	DL-A2pm	DMMK-6, MMK-6	?	64-67	obligately anaerobic	1	Adlercreutzia equolifaciens
Asaccharobacter celatus [1]	rods	?	?	C18:1ω9c, C18:0, C16:0	DL-A2pm	DMMK, MMK	?	63	obligately anaerobic	1	Adlercreutzia equolifaciens subsp. celatus
Enterorhabdus [3]	rods	galactose, ribose	DPG, GL	C16:0, iso-C17:1, C18:1ω9c	DL-A2pm/LL-A2pm	DMMK-6, MMK-6	?	64.2-64.5	obligately anaerobic	1	Adlercreutzia
Parvibacter caecicola [194]	rods	galactose, glucose, ribose	DPG, PG, PL, GL	C16:0, iso-C15:0	DL-A2pm	MMK-6	?	62.5	obligately anaerobic	1	Adlercreutzia caecicola
Turicella otitidis [22]	rods	arabinose, galactose	?	C16:0, C18:0, C18:1, 10-methyl-C18:0	DL-A2pm	MK-10, MK-11	absent	65-72	aerobic	2	Corynebacterium otitidis
Corynebacterium atypicum [33]	rods	?	?	C16:0, C18:0, C18:1ω9c	DL-A2pm	?	absent	?	facultatively anaerobic	2	Corynebacterium atypicum
Corynebacterium frankenforstense [34]	rods	?	DPG, PG, PI, L1-3	C18:1ω9c, C16:0	?	MK-8(H2)	present	?	aerobic	2	Corynebacterium frankenforstense
Corynebacterium [35]	rods	arabinose, galactose	PI, PIM, PG, TDM, GL	C16:0, C18:1ω9c, 10-methyl-C18:0	DL-A2pm	MK-8(H2), MK-9(H2), MK-7(H2)	22-38 carbon atoms	46-74	aerobic, facultatively anaerobic	2	Corynebacterium
Kitasatospora [19]	hyphae	galactose	DPG, PE, PI, PIM	?	DL-A2pm/LL-A2pm	MK-9(H6), MK-9(H8)	?	66-77	aerobic	3	Kitasatospora
Streptomyces [16]	hyphae	?	DPG, PE, PI, PIM	C16:0, iso-C16:0, anteiso-C15:0, iso-C15:0, iso-C14:0, C15:0, anteiso-C17:0, C14:0	DL-A2pm/LL-A2pm	MK-9(H4), MK-9(H8), MK-8, MK-10	absent	66-78	aerobic	3	Streptomyces
Streptomyces aburaviensis [16]	hyphae	?	?	?	?	?	?	?	?	3	Kitasatospora aburaviensis
Streptomyces alboverticillatus [16]	hyphae	?	?	?	?	?	?	?	?	3	Kitasatospora alboverticillata
Streptomyces aureofaciens [15]	hyphae	ribose, glucose, mannose	DPG, PE, PI	anteiso-C15:0, C16:0, iso-C15:0, anteiso-C17:0	LL-A2pm	MK-9(H4), MK-9(H6), MK-9(H8)	absent	?	aerobic	3	Kitasatospora aureofaciens
Streptomyces avellaneus [16]	hyphae	?	?	?	?	?	?	?	?	3	Kitasatospora avellanea
Streptomyces chrysomallus [16]	hyphae	?	?	?	?	?	?	?	?	3	Kitasatospora chrysomalla
Streptomyces herbaricolor [16]	hyphae	?	?	?	?	?	?	?	?	3	Kitasatospora herbaricolor
Streptomyces indigoferus [16]	hyphae	?	?	?	?	?	?	?	?	3	Kitasatospora indigofera
Streptomyces psammoticus [16]	hyphae	?	?	?	?	?	?	?	?	3	Kitasatospora psammotica
Streptomyces purpeofuscus [16, 17]	hyphae	?	?	?	?	?	?	?	?	3	Kitasatospora purpeofusca
Streptomyces purpureus [16]	hyphae	?	type II	?	LL-A2pm	MK-9(H8)	?	?	?	3	Kitasatospora purpurea
Streptomyces scabrisporus [30]	hyphae	arabinose	PE, PL	?	LL-A2pm	MK-9(H4), MK-9(H2), MK-9(H6)	?	70.6	?	3	Pseudostreptomyces scabrisporus
Streptomyces xanthocidicus [16]	hyphae	?	?	?	?	?	?	?	?	3	Kitasatospora xanthocidica
Streptomyces seranimatus [214]	?	ribose, mannose, galactose, glucose, xylose	DPG, PE, PC, PI	iso-C16:0, iso-C15:1, anteiso-C15:0	LL-A2pm	MK-9(H4), MK-9(H6), MK-9(H8)	?	70	aerobic	36	Novistreptomyces seranimatus
Streptomyces catbensis [212]	hyphae	arabinose, glucose, rhamnose, ribose	PE, DPG, PI	iso-C16:0, iso-C15:0, C16:1ω9c, iso-C16:1 H, iso-C14:0	LL-A2pm	MK-9(H6), MK-9(H8), MK-9(H4)	?	73.2	?	36	Novistreptomyces catbensis
Streptomyces aomiensis [213]	hyphae	?	?	iso-C16:0, anteiso-C15:0, iso-C15:0, C16:0, iso-C14:0	LL-A2pm	MK-9(H8), MK-9(H6), MK-9(H4)	?	75	aerobic	36	Novistreptomyces aomiensis
Streptomyces thermoautotrophicus [211]	hyphae	ribose	PE, DPG, PG, PI, PIM	iso-C17:0, anteiso-C17:0, iso-C16:0	LL-A2pm	MK-9(H4), MK-9(H6)	absent	70.6	aerobic	37	Embleya thermoautotrophica
Intrasporangium [24, 25]	?	?	DPG, PG, PE, PI, PIM	iso-C14:0, iso-C15:0, anteiso-C15:0, iso-C16:0	LL-A2pm	MK-8(H4)	?	68.2-71.5	aerobic	4	Intrasporangium
Monashia [23]	cocci, rods	mannose, galactose, rhamnose	PG, PI, PE, DPG, PGL	iso-C15:0, anteiso-C15:0, iso-C16:0	LL-A2pm	MK-8(H4)	?	73.1	aerobic	4	Intrasporangium
Nocardiopsaceae [5]	?	?	?	iso-C16:0, anteiso-C17:0	DL-A2pm	MK-9, MK-10, MK-11	?	64-76	aerobic	5	Nocardiopsaceae
Nocardiopsis [18]	hyphae	absent	PC, PE, PG, PI, DPG	iso-C16:0, anteiso-C17:0, 10-methyl-C18:0, C18:1cis	DL-A2pm	MK-10, MK-9/MK-11	absent	64-69	aerobic	5	Nocardiopsis
Nocardiopsis baichengensis [10]	hyphae	absent	PME, PC, PI, PG, DPG, PIM, PGL, PL	methyl-C18:0, iso-C16:0, anteiso-C17:0, C18:0, anteiso-C15:0	DL-A2pm	MK-10(H2), MK-10(H4), MK-10(H6)	?	73.2	aerobic	5	Paranocardiopsis baichengensis
Nocardiopsis chromatogenes [10]	hyphae	absent	PME, PC, PI, PG, DPG, PIM	methyl-C18:0, iso-C16:0, anteiso-C17:0, anteiso-C15:0, C18:0, iso-C14:0	DL-A2pm	MK-10, MK-10(H2), MK-10 (H4)	?	71.8	aerobic	5	Paranocardiopsis chromatogenes
Nocardiopsis composta [13]	hyphae	absent	PME, PC, DPG, PG, PL	anteiso-C15:0, iso-C16:0, anteiso-C17:0, methyl-C18:0, methyl-C17:0, C16:0	DL-A2pm	MK-10(H8), MK-11(H8), MK-10(H6) and MK-12, MK-13, MK-11(H6), MK-9(H8), MK-10(H4)	?	74.7	aerobic	5	Paranocardiopsis composta
Nocardiopsis coralliicola [14]	hyphae	?	DPG, PME, PE, PG, PC, PL	iso-C16:0, anteiso-C17:0, C17:1ω8c, C18:1ω9c	DL-A2pm	MK-10(H6), MK-10(H8)	?	69.5	?	5	Paranocardiopsis coralliicola
Nocardiopsis halophila [11, 14]	hyphae	absent	PC, lyso-DPG, DPG	?	DL-A2pm	MK-10(H6), MK-10(H8)	absent	71.5	aerobic	5	Paranocardiopsis halophila
Nocardiopsis potens [12]	cocci, rods, hyphae	absent	DPG, PC, PG, PI, PIM, PE	anteiso-C15:0, anteiso-C17:0	DL-A2pm	MK-11, MK-10, MK-9	?	?	aerobic	5	Paranocardiopsis potens
Rhodococcus kunmingensis [29]	cocci	arabinose, galactose, glucose, ribose	DPG, PE, PI, PIM	C16:0, C18:1ω9c, C16:1ω9c	DL-A2pm	MK-8(H2), MK-7(H2), MK-9(H2)	present	64.5	aerobic	6	Rhizohabitans kunmingensis
Skermania [28]	hyphae	arabinose, galactose, glucose, ribose	DPG, PE, PI, PIM	C16:0, C16:1, C18:1, 10-methyl-C18:0	DL-A2pm	MK-8(H6), MK-8(H4)	58–64 carbon atoms	67.5	aerobic	6, 22	Skermania
Thermobispora [26]	hyphae	madurose, galactose	type PIV, phosphatidylethanolamine and a small amount of glucosamine-containing phospholipids	iso-C16:0	DL-A2pm	MK-9(H0)	?	71	aerobic	7	Thermobispora
Sphaerimonospora [31]	hyphae	madurose	PE, PL	iso-C16:0	DL-A2pm	MK-9(H4)	absent	70-71	?	7	Sphaerimonospora
Streptosporangiaceae [27]	hyphae	?	PE, AGL	straight, iso-, anteiso-, and 10-methyl branched fatty acids	DL-A2pm	MK-9(H4)	?	64-77	?	7, 11	Streptosporangiaceae
Actinomadura amylolytica [8]	hyphae	glucose, madurose, mannose, rhamnose	DPG, PIM, PI, PL	C17:0, iso-C16:0, 10-methyl-C17:0, iso-C18:0	DL-A2pm	MK-9(H6), MK-9(H8)	?	71.3	aerobic	8	Thermomonospora amylolytica
Actinomadura cellulosilytica [8]	hyphae	glucose, madurose, mannose, rhamnose	DPG, PIM, PI	iso-C16:0, 10-methyl-C17:0, iso-C18:0	DL-A2pm	MK-9(H6) and MK-9(H8)	?	70.2	aerobic	8	Thermomonospora cellulosilytica
Actinomadura echinospora [6, 7]	hyphae	galactose, glucose, madurose, mannose, ribose	DPG, PI	C16:0, iso-C16:0, 10-methyl-C18:0	DL-A2pm	MK-9(H6), MK-9(H4), MK-9(H8)	?	74	?	8	Thermomonospora echinospora
Actinomadura umbrina [6, 9]	hyphae	galactose, ribose, madurose, mannose	DPG, PI, (PG)	iso-C16:0, C16:0, iso-C18:0, 10-methyl-C17:0, 10-methyl-C18:0, C18:0	?	MK-9	?	?	?	8	Thermomonospora umbrina
Spirillospora [127]	hyphae	madurose	?	C16:0, C18:1, iso-C16:0, 10-methyl-C18:0	DL-A2pm	MK-9(H4), MK-9(H6)	?	71.0-73.0	aerobic	8	Spirillospora
Thermomonospora [4]	hyphae	absent	DPG, PG, PI, PIM	?	DL-A2pm	MK-9(H4), MK-9(H6), MK-9(H8)	absent	?	aerobic	8	Thermomonospora
Thermomonospora curvata [4, 206]	hyphae	absent	DPG, PG, PI, PIM	?	DL-A2pm	MK-9(H4), MK-9(H6), MK-9(H8)	absent	?	aerobic	8	Thermomonospora curvata
Amycolatopsis [32, 38-46]	hyphae	arabinose, galactose and/or ribose, glucose	PE, PME, DPG, PG, PI, PIM/PE, PME, PC/PI, PE, DPG, PG, OH-PE	iso-C16:0, C16:0, iso-C14:0, iso-C15:0, C17:0, C18:0/iso-C16:0, iso-C16:0 2-OH, C17:1ω9c, C17:0/iso-C16:0, iso-C15:0, anteiso-C15:0, anteiso-C17:0/iso-C16:0, iso-C16:0 2-OH	DL-A2pm	MK-9(H2), MK-9(H4)/MK-9(H4)/MK-8(H4)/MK-9(H4) and MK-7	absent	65.9-75.0	aerobic, facultatively anaerobic	9	Amycolatopsis
Yuhushiella [128]	hyphae	ribose, arabinose, glucose, galactose	DPG, PE, PME, PIM, PL	iso-C16:0, C16:1ω7c/iso-C15:0 2-OH, C16:0, anteiso-C17:0, C17:1ω6c, C18:0	DL-A2pm	MK-9(H4)	absent	69	aerobic	9	Amycolatopsis
Amycolatopsis halophila [36]	hyphae	glucose, galactose	DPG, PE, OH-PE, PI, PIM, PL	iso-C16:0, C16:0, C16:1ω7c/iso-C15:0 2-OH	DL-A2pm	MK-8(H4)	absent	66.1	aerobic	10	Haloechinothrix halophila
Amycolatopsis salitolerans [37]	hyphae	ribose, glucose, galactose	DPG, PME, PE, PL	iso-C16:0, C16:0, C17:1ω8c, 10-methyl-C16:0, C17:0, 10-methyl-C17:0, C16:1ω7c and/or iso-C15:0 2-OH	DL-A2pm	MK-8(H4)	absent	66.4	aerobic	10	Haloechinothrix salitolerans
Haloechinothrix [129]	hyphae	glucose, glucosamine, mannose	DPG, PG, PE, PI, PIM	iso-C16:0, 10-methyl-C17:0, iso-C18:0	DL-A2pm	MK-8(H4)	?	68	aerobic	10	Haloechinothrix halophila
Thermomonospora chromogena [4]	hyphae	absent	?	?	DL-A2pm	MK-9(H4)	absent	?	?	11	Pseudothermomonospora chromogena
Gulosibacter [58, 207]	rods	glucose, ribose	DPG, PG	anteiso-C15:0, iso-C16:0, anteiso-C17:0	L-Orn	MK-9	?	64.5-66.2	?	12	Gulosibacter
Zimmermannella [57]	rods	rhamnose	?	anteiso-C15:0, C16:0, iso-C16:0, anteiso-C17:0	DAB	MK-8, MK-9, MK-10	absent	62-68	aerobic	12	Zimmermannella
Zimmermannella bifida [57]	rods	rhamnose, glucose	?	anteiso-C15:0, C16:0, iso-C16:0, anteiso-C17:0	L-DAB	MK-8, MK-9	absent	62	aerobic	12	Gulosibacter bifidus
Zimmermannella faecalis [57]	rods	rhamnose	?	anteiso-C15:0, C16:0, iso-C16:0, anteiso-C17:0	L-DAB	MK-9	absent	67	aerobic	12	Gulosibacter faecalis
Tropheryma [205]	rods	?	?	?	?	?	?	59.4	aerobic, microaerophilic	39	Tropherymataceae
Microbacteriaceae [204]	rods	?	DPG, PG, GL	anteiso-C15:0, anteiso-C17:0, iso-C16:0	L-Lys, DAB	MK-7, MK-8, MK-9, MK-10, MK-11, MK-12, MK-13, MK-14	absent	60–76	aerobic, microaerophilic, facultatively anaerobic	39	Microbacteriaceae
Kocuria [59, 61]	cocci	?	DPG, PG, PI, PL, GL	anteiso-C15:0, anteiso-C17:0, iso-C15:0	L-Lys	MK-7(H2), MK-8(H2), MK-9(H2)	absent	60-75	aerobic, facultatively anaerobic	13	Kocuria
Kocuria halotolerans [63]	cocci	galactose, glucose	PG, DPG	anteiso-C15:0, iso-C16:0, anteiso-C17:0, C16:0, iso-C14:0, C14:0, iso-C15:0, C18:2ω6,9c/anteiso-C18:0, C18:1ω9c, C18:0	L-Lys	MK-7(H2), MK-8(H2), MK-6(H2)	absent	68	aerobic	13	Rothia halotolerans
Kocuria koreensis [62]	cocci	?	?	anteiso-C15:0, anteiso-C17:0, iso-C16:0, C16:0, iso-C15:0, iso-C14:0, C14:0, C15:0, iso-C17:0, C18:0	?	MK-7	absent	65.2	aerobic	13	Rothia koreensis
Kocuria kristinae [59]	cocci	?	PG, DPG, PI, PL, GL	anteiso-C15:0, C16:0, iso-C16:0, anteiso-C17:0	?	MK-7(H2), MK-8(H2)	absent	67	?	13	Rothia kristinae
Rothia [60]	cocci	fructose, galactose, glucose	DPG, PG, PI, PL, GL	anteiso-C15:0, anteiso-C17:0, iso-C16:0, C16:0	L-Lys	MK-7	absent	54-60	aerobic, anaerobic	13	Rothia
Actinomyces bovis [100, 96, 126]	rods	rhamnose, 6-deoxytalose, glucose, mannose	DPG, PC, PG, PI, PIM, GL, PGL, AL, AGL	C16:0, C18:1ω9c, C18:0	L-Lys	MK-9, MK-8, MK-6, MK-10, MK-7, MK-10	?	54-63	facultatively anaerobic	14	Actinomyces
Actinomyces bowdenii [112, 100]	rods	?	?	?	?	MK-10(H4)	?	?	facultatively anaerobic	14	Actinomyces
Actinomyces canis [93]	rods	?	?	?	?	?	?	?	facultatively anaerobic	14	Noviactinomyces
Actinomyces cardiffensis [94]	rods	?	?	?	?	?	?	?	facultatively anaerobic	14	Noviactinomyces
Actinomyces catuli [113, 100]	rods	?	?	?	?	?	?	?	facultatively anaerobic	14	Actinomyces
Actinomyces coleocanis [104, 100]	rods	?	?	?	?	absent	?	?	facultatively anaerobic	14	Alloactinomyces coleocanis
Actinomyces dentalis [114, 100]	rods	?	?	?	?	?	?	62	anaerobic	14	Actinomyces
Actinomyces denticolens [100]	rods, hyphae	rhamnose	DPG, PG, PI, PIM	?	?	?	?	66-68	aerobic, anaerobic	14	Actinomyces
Actinomyces europaeus [105, 100]	rods	?	?	C16:0, C18:1ω9, C18:0, C14:0	L-Lys	?	?	62	facultatively anaerobic	14	Alloactinomyces europaeus
Actinomyces funkei [95, 100]	rods	?	?	?	?	?	?	?	facultatively anaerobic	14	Noviactinomyces funkei
Actinomyces georgiae [96, 100]	rods, cocci	galactose	?	C16:0, C18:1ω9c, C14:0	L-Orn	?	?	68	facultatively anaerobic	14	Noviactinomyces georgiae
Actinomyces gerencseriae [96]	?	galactose	DPG, PC, PI	C16:0, C18:1ω9c, C18:0	L-Orn	MK-10(H4)	?	70	obligately anaerobic	14	Actinomyces
Actinomyces graevenitzii [115, 100]	rods	?	?	C16:0, C18:1ω9, C14:0, C18:0, C16:1ω9, C12:0	?	?	?	?	facultatively anaerobic	14	Actinomyces
Actinomyces haliotis [116]	cocci	?	?	C18:1ω9c, C16:0, C18:0	?	MK-10(H4)	?	70.4	facultatively anaerobic	14	Actinomyces
Actinomyces hominis [106, 100]	?	?	?	C18:1ω9c, C16:0, C18:0	?	?	?	?	aerobic, anaerobic	14	Alloactinomyces hominis
Actinomyces hongkongensis [108, 100]	rods	?	?	?	?	?	?	?	anaerobic	14	Pseudoactinomyces hongkongensis
Actinomyces hordeovulneris [96, 110, 100]	rods	galactose, glucose	DPG, PG, PI, PIM	C16:0, C18:1ω9c, C14:0, C16:1ω9c, C18:0	L-Orn	MK-8, MK-9	?	67	facultatively anaerobic	14	Buchananella hordeovulneris
Actinomyces howellii [117, 100]	rods	glucose, rhamnose, galactose, mannose	DPG, PG, PI, PIM	?	L-Orn	MK-10(H4)	?	50.9-66.7	facultatively anaerobic	14	Actinomyces
Actinomyces hyovaginalis [97, 100]	rods, cocci	fucose, galactose, glucose, rhamnose	?	?	L-Orn	?	?	63	anaerobic	14	Noviactinomyces hyovaginalis
Actinomyces israelii [96, 100]	rods	galactose	DPG, PC, PI	C16:0, C18:1ω9c, C14:0	L-Orn	MK-10(H4)	?	70	aerobic, anaerobic	14	Actinomyces
Actinomyces johnsonii [118, 100]	?	?	?	C16:0, C18:1ω9c, C18:0, C10:0, C12:0, C14:0, C16:1ω7c, C16:1ω9c	?	?	?	67	anaerobic	14	Actinomyces
Actinomyces marimammalium [109, 100]	rods	?	?	?	?	?	?	66	facultatively anaerobic	14	Kochella marimammalia
Actinomyces massiliensis [119, 100]	rods	?	?	C16:0, C18:2ω6,9c, anteiso-C18:0, C18:1ω9c, C18:0, C12:0, C14:0, C16:1ω9c, C16:1ω7c	?	?	?	?	anaerobic	14	Actinomyces
Actinomyces meyeri [96, 98, 100]	rods	fucose, galactose, glucose, mannose, rhamnose	DPG, PC, PI	C16:0, C18:1ω9c, C14:0, C16:1ω9c or C18:1ω9c, C16:0, C18:0, C18:2ω6,9c or anteiso-C18:0 or both	?	MK-9(H4), MK-10(H4), MK-11(H4), MMK-12(H4)	?	67	anaerobic	14	Noviactinomyces meyeri
Actinomyces naeslundii [96, 118, 100]	?	6-deoxytalose, glucose, rhamnose	DPG, PG, PC, PI, PIM	C16:0, C18:1ω9c, C18:0, C14:0	?	MK-10 (H4), MK-9(H4)	?	66	anaerobic	14	Actinomyces
Actinomyces nasicola [111, 100]	rods	?	?	anteiso-C15:0, C16:0, C18:0, C14:0, C18:1ω9c	?	MK-9 (90%), MK-10 (10%)	?	66.5	facultatively anaerobic	14	Paraactinomyces nasicola
Actinomyces naturae [99]	rods	rhamnose, mannose	DPG, PG, PGL, PL, GL	C18:1ω9c, C16:0, C14:0	L-Orn	MK-9(H4), MK-10(H4), MK-8(H4)	?	69.8	facultatively anaerobic	14	Noviactinomyces naturae
Actinomyces neuii subsp. anitratus [107, 100]	coccobacilli, rods	galactose	DPG, PG, PC, PI, PIM	C16:0, C18:0, C18:1ω9c	L-Lys	MK-8(H4), MK-9(H4)	?	55	facultatively anaerobic	14	Winkia neuii subsp. anitatrus
Actinomyces neuii subsp. neuii [107, 100]	coccobacilli, rods	galactose	DPG, PG, PC, PI, and PIM	C16:0, C18:0, C18:1ω9c	L-Lys	MK-8(H4), MK-9(H4)	?	55	facultatively anaerobic	14	Winkia neuii subsp. neuii
Varibaculum [209, 210]	rods	?	?	C16:0, C18:0, C18:1ω9c, C18:2ω6,9c	?	?	?	51.7	anaerobic	14	Varibaculum
Actinomyces odontolyticus [96, 100]	rods	6-deoxytalose, glucose, mannose, rhamnose	?	C16:0, C18:1ω9c, C14:0, C16:1ω9c	?	?	?	62	facultatively anaerobic	14	Noviactinomyces odontolyticus
Actinomyces oricola [120, 100]	rods	?	?	C16:0, C18:1ω9c, C18:0	?	?	?	?	facultatively anaerobic	14	Actinomyces
Actinomyces oris [118, 100]	?	?	?	C16:0, C18:1ω9c, C18:0, C10:0, C12:0, C14:0, C16:1ω7c, C16:1ω9c	?	?	?	66	anaerobic	14	Actinomyces
Actinomyces radicidentis [121, 100]	cocci	?	?	C18:1ω9c, C16:0, C18:0	?	MK-10(H4)	?	?	facultatively anaerobic	14	Actinomyces
Actinomyces radingae [101, 100]	cocci, rods	galactose	?	C10:0, C14:0, C16:1ω9c, C16:0, C18:1ω9c, C18:1	L-Lys	?	?	60	anaerobic	14	Noviactinomyces radingae
Actinomyces ruminicola [122, 100]	rods	?	?	C16:0, C18:0, C18:1ω9c	?	MK-10, MK-9	?	68.06	anaerobic	14	Actinomyces
Actinomyces slackii [123, 100]	rods	glucose, rhamnose, galactose	?	?	L-Orn	MK-9(H4), MK-10(H4)	?	67-50.9	aerobic	14	Actinomyces
Actinomyces suimastitidis [102, 100]	rods	?	?	?	?	?	?	?	facultatively anaerobic	14	Noviactinomyces suimastitidis
Actinomyces timonensis [124, 100]	rods	?	?	?	?	?	?	?	anaerobic	14	Actinomyces
Actinomyces turicensis [101, 100]	cocci, rods	fucose, 6-deoxytalose, rhamnose	?	C10:0, C14:0, C16:1ω9c, C16:0, C18:1ω9c, C18:1	L-Orn	?	?	57.5	anaerobic	14	Noviactinomyces turicensis
Actinomyces urogenitalis [125, 100]	rods	?	?	C18:1ω9c, C16:0, C18:0	?	MK-10	?	61	facultatively anaerobic	14	Actinomyces
Actinomyces vaccimaxillae [103, 100]	cocci, rods	?	?	?	?	?	?	?	facultatively anaerobic	14	Noviactinomyces vaccimaxillae
Actinomyces viscosus [96, 100]	rods	6-deoxytalose, glucose, rhamnose	DPG, PG, PC, PI, PIM	C18:1ω9c, C16:0, C18:0, C16:1ω9c, C14:0	?	MK-9(H4), MK-10(H4)	?	61-69	facultatively anaerobic	14	Actinomyces
Actinomyces weissii [126]	rods	?	?	C16:0, C18:0, C18:1ω9c, C14:0, C18:2ω6,9c	?	MK-9, MK-8, MK-10, MK-7, MK-6	?	?	aerobic and anaerobic	14	Actinomyces
Cellulomonas [64]	rods	glucose, rhamnose	PI, PGL	anteiso-C15:0, C16:0, C18:0	L-Orn	MK-9(H4), MK-8(H4)	?	68.5-76	aerobic	15	Cellulomonas
Oerskovia [67]	hyphae	acetylated muramic acid	PG, DPG, PI	anteiso-C15:0, C16:0, iso-C15:0, C14:0, anteiso-C17:0	L-Lys	MK-9(H4)	?	70.5-75.0	aerobic, facultatively anaerobic	15	Oerskovia
Paraoerskovia [65, 66]	?	acetylated muramic acid, galactose, xylose	PG, DPG, PI, PIM	anteiso-C15:0, C18:0, C16:0, anteiso-C17:0	L-Lys	MK-9(H4), MK-9, MK-9(H2), MK-9(H6)	?	70.0-73.2	facultatively anaerobic	15	Paraoerskovia
Cellulosimicrobium [231]	rods	galactose, rhamnose, glucose, fucose, mannose/galactose, ribose	?	anteiso-C15:0, iso-C16:0, iso-C15:0, anteiso-C17:0	L-Lys	MK-9(H4)	?	72.9-76.5	aerobic, facultatively anaerobic	15	Cellulosimicrobium
Promicromonosporaceae [222]	rods, cocci	galactose	PG, DPG, PI	iso-C15:0, anteiso-C15:0	L-Lys	MK-9(H4)	?	70-74	aerobic, facultatively anaerobic	15	Promicromonosporaceae
Corynebacteriales [69]	rods, cocci	arabinose, galactose	?	C16:0, C18:1ω9c, 10-methyl-C18:0	DL-A2pm	MK-8(H2), MK-8(H4), MK-9(H2)	22-90 carbon atoms	?	aerobic, facultatively anaerobic	16	Corynebacteriales
Lawsonella [68]	cocci, bacilli	arabinose, galactose	PG, PI, PL	C16:0, C18:1ω9c, C10:0, C18:2ω6,9c and/or C18:0 ANTE	DL-A2pm	MK-9	α-mycolic acids	58.6	anaerobic	16	Lawsonellaceae
Acidothermus [75]	rods	?	?	?	DL-A2pm	?	absent	66.9	aerobic	17	Acidothermus
Sporichthyaceae/Sporichthya [74]	hyphae, cocci, rods	galactose, mannose	PI, PG, DPG, PL	iso-C16:0, C16:0, C17:1, C17:0 and/or 10-methyl-C18:0	LL-A2pm	MK-9(H6) and MK-9(H8)	absent	71	facultatively anaerobic	17	Sporichthyales
Solirubrobacterales [70]	rods	?	?	iso-C16:0, C18:1ω9c	DL-A2pm	MK-7(H4)	absent	?	aerobic	18	Solirubrobacterales
Thermoleophilales [70]	rods	?	?	?	DL-A2pm	MK-7(H4)	absent	68.8-70.4	aerobic	18	Thermoleophilales
Geodermatophilaceae [73, 92]	cocci, hyphae, rods	?	?	iso-C16:0, C16:1, C18:1	DL-A2pm	MK-9(H4), MK-8(H4)	?	68-75	aerobic	19	Geodermatophilaceae
Antricoccus [203]	cocci	?	DPG, PE, PI, PIM, APL	iso-C16:0, C17:1ω6c, C16:0, iso-C14:0, C18:0	DL-A2pm	MK-9(H4)	?	62.8	aerobic	19	Antricoccaceae
Jatrophihabitans [71]	rods	?	DPG, PI, AL, GL	iso-C16:0, C18:1ω9c, anteiso-C17:0, C17:1ω8c	DL-A2pm	MK-9(H4), MK-8(H4), MK-9(H6)	absent	71.2	aerobic	19	Jatrophihabitandaceae
Cryptosporangiaceae [76]	hyphae	glucose, acofriose	DPG, PE, PS, PI, PL, GL	iso-C16:0, C17:1, C18:1, 10-methyl-C17:0, C17:1ω9c	DL-A2pm	MK-9(H6), MK-9(H4), MK-9(H8)	absent	65-76	aerobic	19	Cryptosporangiales
Cryptosporangium [223]	hyphae	glucose, acofriose	PE, PI	C17:1, C18:1, iso-C16:0	DL-A2pm	MK-9(H6), MK-9(H4), MK-9(H8)	?	70	aerobic	19, 20	Cryptosporangium
Micromonosporales/Micromonosporaceae [202]	hyphae	arabinose, galactose, xylose	PE, DPG, PG, PI	?	DL-A2pm	MK-9, MK-10	absent	69-73	aerobic	20	Micromonosporaceae
Glycomycetales/Glycomycetaceae [77]	?	ribose	PG, DPG, PL	?	DL-A2pm	MK-10, MK-11/MK-12	absent	71-73	aerobic	20	Glycomycetaceae
Frankiales/Frankiaceae/Frankia [72, 22, 230]	hyphae	galactose, glucose, mannose, rhamnose, xylose, ribose/madurose/fucose	PI, PIM, DPG/PG	iso-C15:0, iso-C16:0, C17:1	DL-A2pm	MK-9(H4), MK-9(H6), MK-9(H8)	?	66-71	aerobic, microaerophilic	19, 20	Frankiaceae
Actinopolyspora [79]	hyphae	arabinose, galactose	PC, DPG, PG, lyso-PG	anteiso-C17:0, iso-C15:0	DL-A2pm	MK-9(H4), MK-10(H4) /MK-9(H4), MK-9(H2)	absent	64-69	aerobic	21	Actinopolyspora
Halopolyspora [78]	branched, forms long chains of arthrospores, spherical or oval	arabinose, galactose	DPG, PC, PG, PE, PI	iso-C16:0, iso-C17:0, iso-C15:0, anteiso-C17:0	DL-A2pm/LL-A2pm	MK-9(H4)	absent	66.7	aerobic	21	Halopolyspora
Pseudonocardiaceae [81]	rods	galactose	PE	?	DL-A2pm	MK-9(H4)	absent	66-74	aerobic	21	Pseudonocardiaceceae
Saccharomonospora [80]	hyphae	arabinose, galactose	PE, DPG, PG, PI	iso-C16:0	DL-A2pm	MK-9(H4)	?	68-74	aerobic	21	Saccharomonospora
Hoyosella [82]	?	galactose, glucose	DPG, PE, PI, L	C16:0, C18:1ω9c, C16:1, C17:1ω8c, C18:0, C17:0	DL-A2pm	MK-8	30-38 carbon atoms	61.8	aerobic	22	Hoyosella
Nocardiaceae [86]	rods, cocci	arabinose, galactose	DPG, PE, PI, PIM	C16:0, C18:1ω9c, 10-methyl-C18:0	DL-A2pm	MK-8(H4)	30-64 carbon atoms and up to four double bonds	63-73	aerobic	22	Nocardiaceae
Rhodococcus [85]	cocci, rods	arabinose, galactose	DPG, PE, PI, PIM	C16:0, C18:1ω9c, 10-methyl-C18:0	DL-A2pm	MK-8(H2)	30-54 carbon atoms with up to 4 double bonds	63-73	aerobic	6.22	Rhodococcus
Tomitella [83, 84]	rods, cocci	arabinose, galactose	DPG, PE, PI, PIM, GL	C16:1, C16:0, C18:1, C14:0, 10-methyl-C18:0	DL-A2pm	MK-9(H2)	42-52 carbon atoms	67.5-69.3	aerobic	22	Tomitella
Lechevalieria [90]	cocci, rods	galactose, mannose, rhamnose	PE	iso-C16:0, anteiso-C15:0, anteiso-C17:0, C16:0, iso-C15:0	DL-A2pm	MK-9(H4)	?	68-71.4	aerobic	23	Lentzea
Lentzea [91]	rods	galactose, mannose, ribose	PE, DPG, PG, PI	iso-C16:0, C16:1ω9c, anteiso-C15:0, iso-C15:0, 10-methyl-C18:0	DL-A2pm	MK-9(H4)	?	68.6-79.6	aerobic	23	Lentzea
Gordonia kroppenstedtii [218]	rods	arabinose, galactose	DPG, PE, PI, PIM	C16:1ω7c, C16:0, C18:1ω9c, 10-methyl-C18:0	DL-A2pm	MK-9(H2)	58-60 carbon atoms	68.5	aerobic	24	Pseudogordonia
Gordonia [87]	rods, cocci	arabinose, galactose	DPG, PE, PI, PIM	C16:0, C18:1ω9c, 10-methyl-C18:0	DL-A2pm	MK-9(H2)	46-70 carbon atoms and 1-6 double bonds	63-69	aerobic	24	Gordonia
Tsukamurellaceae [89]	rods	arabinose, galactose	DPG, PE, PI, PIM	C16:0, C18:1ω9c, 10-methyl-C18:0	DL-A2pm	MK-9	62-78 carbon atoms and 1-7 double bonds	68-78	aerobic	24	Tsukamurellaceae
Williamsia [88]	rods	arabinose, galactose, mannose, ribose	DPG, PE, PI, PG	C16:0, C16:1, C18:1, 10-methyl-C18:0	DL-A2pm	MK-9(H2)	50-56 carbon atoms	64-65	aerobic	24	Williamsia
Jonesia [130]	rods	?	PG, PI, DPG	anteiso-C15:0, C16:0	L-Lys	MK-9	absent	56-58	aerobic	25	Jonesia
Sangibacter [131]	rods	?	?	anteiso-C15:0, anteiso-C15:1, C16:0, C14:0, C18:0	L-Lys	MK-9(H4)	absent	69-71	facultatively anaerobic	25	Sanguibacter
Sanguibacter antarticus [199]	rods	?	?	anteiso-C15:0, C16:0, anteiso-C13:0, iso-C16:0	?	MK-9(H4)	absent	69.5	facultatively anaerobic	25	Sanguibacter
Sanguibacter inulinus [200]	rods	?	?	?	L-Lys	MK-9(H4)	absent	70.5	facultatively anaerobic	25	Sanguibacter
Sanguibacter keddieii [201]	rods	?	?	anteiso-C15:0, anteiso-C15:1, C16:0, C14:0, C18:0	L-Lys	MK-9(H4)	absent	70	facultatively anaerobic	25	Sanguibacter
Sanguibacter suarezii [201]	rods	?	?	anteiso-C15:0, anteiso-C15:1, C16:0, C14:0, C18:1	L-Lys	MK-9(H4)	absent	69.5	facultatively anaerobic	25	Sanguibacter
Sanguibacter marinus [131]	rods	?	?	anteiso-C15:0, anteiso-C15:1, C16:0	L-Lys	MK-9(H4)	absent	73	facultatively anaerobic	25	Flavomobilis
Sanguibacter soli [131]	rods	?	?	ECL 13.961, anteiso-C17:0, iso-C18:0	L-Lys	MK-9(H4)	absent	69.8	aerobic	25	Flavomobilis
Actinopolymorpha [133]	hyphae	galactose, glucose, rhamnose, ribose	DPG, PIM	iso-C16:0, iso-C15:0	LL-A2pm	MK-9(H6), MK-9(H4)	absent	66.6-69.5	aerobic	26	Actinopolymorpha
Aeromicrobium [137]	rods	glucose, rhamnose, ribitol	PE, PG	C18:1ω9c, 10-methyl-C18:0, C16:0	LL-A2pm	MK-9(H4)	absent	71-73	aerobic	26	Aeromicrobium
Flindersiella [135]	hyphae, rods	ribose, glucose, rhamnose	DPG, PG, PI	iso-C16:0, anteiso-C17:0, anteiso-C15:0	LL-A2pm	MK-10(H6)	absent	68.8	aerobic	26	Flindersiella
Kribbella [132]	hyphae, rods, cocci	galactose, glucose, mannose, ribose, xylose	DPG, PG, PI, PC	iso-C15:0, anteiso-C16:0	LL-A2pm	MK-9(H4)	absent	68-71	aerobic	26	Kribbella
Marmoricola [138]	cocci	glucose	DPG, PG, PI	C16:0, C18:1ω9c	LL-A2pm	MK-8(H4)	absent	72	aerobic	26	Marmoricola
Nocardioides [136]	hyphae, rods	galactose, glucose, mannose, rhamnose	DPG, PG, PG-OH, PL	iso-C16:0	LL-A2pm	MK-8(H4)	absent	66.5-71.7	aerobic	26	Nocardioides
Tenggerimyces [191]	hyphae	glucose, ribose, xylose	DPG, PIM, PG	iso-C16:0, C16:0	LL-A2pm	MK-10(H6), MK-10(H8)	absent	67-72.5	aerobic	26	Tenggerimyces
Thermasporomyces [134]	hyphae	arabinose, rhamnose	DPG, PG, PGL	anteiso-C17:0, anteiso-C15:0, iso-C17:0, iso-C15:0	LL-A2pm	MK-9(H4), MK-10(H4), MK-11(H4)	absent	69.2	aerobic	26	Thermasporomyces
Propionibacteriaceae [208]	rods, cocci	?	DPG	anteiso-C15:0	DL-A2pm/LL-A2pm	MK-9(H4)	absent	53-75	aerobic, facultatively anaerobic	26	Propionibacteriaceae
Branchiibius [142, 143]	cocci	arabinose, galactose, glucose, mannose, rhamnose, ribose	PI, PG, DPG	iso-C16:0, iso-C18:0, anteiso-C18:0	?	MK-8(H2), MK-8(H4), MK-8(H6)	absent	67-68	aerobic	27	Branchiibius
Calidifontibacter [151, 152]	rods, cocci	galactose, glucose, mannose, rhamnose, ribose	PG, PI, DPG, PIM, PS	iso-C16:0, iso-C16:1, anteiso-C17:0, iso-C17:1	?	MK-8(H4)	absent	73-77	aerobic	27	Calidifontibacter
Demetria [141]	rods, cocci	galactose	PI, PG, DPG, PE	C18:1, iso-C16:0, C17:1, C16:0	?	MK-8(H4)	absent	66	aerobic	27	Demetria
Dermacoccus [139]	cocci	galactose	PI, PG, DPG	iso-C16:0, iso-C16:1, iso-C17:1, iso-C17:0	?	MK-8(H2)	absent	66-71	aerobic	27	Dermacoccus
Flexivirga [146, 147, 148]	cocci, comma	galactose, glucose, mannose, rhamnose, ribose	PG, DPG, PI	iso-C16:0, iso-C16:1, anteiso-C17:0, iso-C17:0	?	MK-8(H4), MK-8(H6)	absent	64-67	aerobic	27	Flexivirga
Kytococcus [140]	cocci	?	PI, PG, DPG, PS, PIM	iso-C17:1, anteiso-C17:0, iso-C17:0	?	MK-7, MK-8; MK-6, MK-9, MK-10	absent	68-69	aerobic	27	Kytococcus
Dermacoccaceae [151, 224]	cocci, rods	?	DPG, PG, PI, PIM, PS	iso-C16:0, iso-C16:0 H, anteiso-C17:0	L-Lys	MK-8/MK-8(H4)/MK-8(H2)	absent	66-71	aerobic, microaerophilic	27	Dermacoccaceae
Luteipulveratus [149, 150]	rods, cocci	fucose, galactose, glucose, rhamnose, ribose	PI, PG, DPG	iso-C16:0, anteiso-C17:0, iso-C16:1, C17:1ω9c, 10-methyl-C17:0	?	MK-8(H4), MK-8(H6)	absent	68-72	aerobic	27	Luteipulveratus
Yimella [144, 145]	cocci	galactose	DPG, PI, PG, PIM, GPL	iso-C15:0, anteiso-C17:0	?	MK-8(H4)	absent	65-66	aerobic	27	Yimella
Arsenicicoccus [156]	cocci	galactose	DPG, PG, PI, PE	C16:1, C18:1, iso-C15:0, anteiso-C15:0	LL-A2pm	MK-8(H4)	absent	71-72	facultatively anaerobic	28	Arsenicicoccus
Dermatophilus [157]	hyphae	?	DPG, PG, PI	C16:0, C15:0, C14:0	?	?	?	57-59	facultatively anaerobic	28	Dermatophilus
Dermatophilaceae [227]	cocci, zoospores	?	DPG, PG, PI	C16:0, C15:0, C14:0, C16:0, C17:1, C18:1, C17:0	DL-A2pm	MK-8(H4)	?	57-71.3	aerobic, facultatively anaerobic	28	Dermatophilaceae
Kineosphaera [158]	cocci	?	DPG, PG, PI	C16:0, C17:1, C18:1, C17:0	?	?	?	71	anaerobic	28	Kineosphaera
Mobilicoccus [160]	cocci	mannose, ribose	DPG, PG, PI	C17:1ω9c, C15:0	DL-A2pm	MK-8(H2)	?	71.6	facultatively anaerobic	28	Mobilicoccus
Ornithinicoccus [155]	cocci	?	?	?	L-Orn	MK-8(H4)	?	72	aerobic	28	Ornithinicoccus
Ornithinimicrobium [154]	cocci	?	DPG, PG, PI	iso-C15:0, iso-C16:0	L-Orn	MK-8(H4)	?	70	aerobic	28	Ornithinimicrobium
Piscicoccus [160]	cocci	mannose, ribose	PG, PI, PE	C17:1ω9c, iso-C16:0, iso-C14:0	DL-A2pm	MK-8(H4)	?	71.5	facultatively anaerobic	28	Piscicoccus
Serinicoccus [153]	cocci	?	DPG, PG, PI	iso-C15:0, iso-C16:0, iso-C17:1, iso-C17:0, anteiso-C15:0	L-Orn/DL-A2pm	MK-8(H4)	?	72-74	aerobic	28	Serinicoccus
Serinicoccus chungangensis [226]	cocci	glucose, ribose	DPG, PG, PC, PI, L	C15:0, C16:0, C17:0, iso-C14:0, iso-C15:0, iso-C16:0, iso-C17:0, iso-C17:1ω9c, anteiso-C15:0, anteiso-C17:0, C17:1ω6c, C17:1ω8c, C17:1 3-OH	DL-A2pm	MK-8(H4)	?	73.5	aerobic	28	Serinicoccus chungangensis
Intrasporangiaceae [225]	rods, cocci	?	PG, DPG, PI	iso-C15:0, anteiso-C15:0, iso-C16:0, C17:0, iso-C17:0, iso-C17:1, anteiso-C17:1, iso-C14:0, C17:1ω8c, C18:1ω9c, C16:1ω7c, C18:0, 10-methyl-C18:0	LL-A2pm, DL-A2pm	MK-8(H4), MK-8	absent	68-74	aerobic, facultatively anaerobic	27, 28	Intrasporangiaceae
Tonsilliphilus [159]	cocci	galactose, glucose, madurose, mannose	DPG, PG, PI, PE, PC	C15:0, C16:0, C17:1, C17:0	DL-A2pm	MK-8(H4)	absent	69.6-71.8	aerotolerant	28	Tonsilliphilus
Atopobium [161]	rods	?	?	C18:1ω9c, C18:1ω9c DMA	?	?	absent	42-51	obligately anaerobic	29	Atopobium
Atopobium deltae [195]	rods	?	?	C16:0, C18:0, C18:1ω9c	?	?	?	50.3	obligately anaerobic	29	Atopobium
Atopobium fossor [161, 196]	rods	?	?	?	?	?	?	43-66	obligately anaerobic	29	Atopobium
Atopobium minutum [197]	rods	?	?	C18:1ω9c, C18:1	?	?	?	44	obligately anaerobic	29	Atopobium
Atopobium parvulum [197]	cocci	?	?	C18:1ω9c, C18:1ω9c DMA	?	?	absent	39	obligately anaerobic	29	Lancefiella
Atopobium rimae [197]	rods	?	?	C18:1ω9c, C18:1ω9c DMA	?	?	absent	45	obligately anaerobic	29	Lancefiella
Atopobium vaginalis [198]	rods	?	?	C16:0, C18:0, C18:1ω9c	?	?	absent	42-46	facultatively anaerobic	29	Hessella
Olsenella [163, 164]	rods	?	?	C18:1ω9c, C18:0, C14:0, anteiso-C14:0	?	?	absent	62-65	microaerotolerant	29	Olsenella
Jishengella [169]	hyphae	xylose	PE, DPG, PI	iso-C16:0, iso-C15:0	DL-A2pm	MK-9, MK-10	absent	72	aerobic	30	Jishengella
Micromonospora [165]	hyphae	xylose	PE, DPG, PI, PIM	iso-C16:0, iso-C15:0	DL-A2pm	MK-9, MK-10	absent	70-74	aerobic	30	Micromonospora
Salinispora [228]	hyphae	arabinose, galactose, xylose	DPG, PE, PG, PI	iso-C15:0, C16:0, iso-C18:0, C17:0, 10-methyl-C18:0	DL-A2pm	MK-9(H4)	absent	69.4–69.5	aerobic	30	Salinispora
Polymorphospora [170]	hyphae	xylose	PE, DPG, PI	iso-C16:0, iso-C15:0	DL-A2pm	MK-9, MK-10	absent	71	aerobic	30	Polymorphospora
Verrucosispora [166, 167]	hyphae	xylose, mannose	PE, DPG, PI, PIM	iso-C16:0, iso-C15:0	DL-A2pm	MK-9	absent	66.8-72	aerobic	30	Micromonospora
Xiangella [168]	hyphae	galactose, glucose, mannose	PME, PE, PC, PI	iso-C15:0, C16:0	DL-A2pm	MK-9, MK-10	absent	72	aerobic	30	Micromonospora
Friedmaniella [171, 172]	cocci	?	DPG, PG, PI	anteiso-C15:0, iso-C15:0, iso-C16:0	LL-A2pm	MK-9(H4)	absent	69-75	aerobic	31	Microlunatus
Microlunatus [173, 174]	rods, cocci	?	DPG, PG, PI	anteiso-C15:0, iso-C15:0, iso-C16:0	LL-A2pm	MK-9(H4)	absent	64-71	facultatively anaerobic	31	Microlunatus
Demequina [175, 176, 177]	rods, cocci	?	PI, DPG, PG	anteiso-C15:0, anteiso-C17:0, C16:0	L-Orn/L-Lys	DMMK-9(H4)	absent	62-72	facultatively anaerobic	32	Demequina
Lysinimicrobium [178, 179]	rods, cocci	arabinose, galactose, mannose	PI, DPG, PG	anteiso-C15:0, anteiso-C17:0, C16:1	L-Lys	DMMK-9(H4)	absent	71-72.5	facultatively anaerobic	32	Lysinimicrobium
Actinokineospora [180]	hyphae	arabinose, galactose, mannose, rhamnose	PE, OH-PE	iso-C15:0, iso-C16:0	DL-A2pm	MK-9(H4)	absent	69-74	aerobic	33	Actinokineospora
Actinokineospora spheciospongiae [183]	hyphae	?	DPG, PE, OH-PE	iso-C15:0, iso-C16:0, iso-C14:0, iso-C16:1 H	DL-A2pm	MK-9(H4)	absent	?	aerobic	33	Actinokineospora
Alloactinosynnema [181, 182]	hyphae, rods	galactose, ribose	DPG, PG, PC	iso-C16:0	DL-A2pm	MK-9(H4)	absent	68-71	aerobic	33	Actinokineospora
Alloactinosynnema album [181]	hyphae, rods	galactose, ribose	DPG, PG, PC	iso-C16:0, iso-C16:1 H	DL-A2pm	MK-9(H4)	absent	68	aerobic	33	Actinokineospora
Alloactinosynnema iranicum [182]	hyphae	arabinose, galactose, ribose	PE	iso-C15:0, iso-C16:0	DL-A2pm	MK-9(H4)	absent	71	aerobic	33	Actinokineospora
Knoellia [184]	rods, cocci	?	DPG, PE, PI	iso-C16:0, iso-C15:0	DL-A2pm	MK-8(H4)	absent	68-73	aerobic	34	Knoellia
Phycicoccus [186, 187]	rods, cocci	galactose, glucose	DPG, (PG, PE, PI)	iso-C16:0, iso-C15:0	DL-A2pm	MK-8(H4)	absent	69-74	aerobic	34	Phycicoccus
Tetrasphaera [185]	rods, cocci	?	DPG, PG, PI	iso-C16:0, iso-C15:0	DL-A2pm	MK-8(H4)	absent	68-73	aerobic	34	Tetrasphaera
Jonesiaceae [130, 189]	rods	?	PG, PI, DPG	anteiso-C15:0, C16:0	L-Lys	MK-9	absent	56-58	aerobic	35	Jonesiaceae
Rarobacteraceae [190]	rods	?	?	anteiso-C15:0, iso-C16:0	L-Orn	MK-9(H4)	absent	64-66	facultatively anaerobic	35	Rarobactecteraceae
Sanguibacteraceae [188]	rods	?	?	anteiso-C15:0, anteiso-C15:1, C16:0, C14:0, C18:0	L-Lys	MK-9(H4)	absent	69-74	aerobic, facultatively anaerobic	35	Sanguibacteraceae
Pseudosporangium ferrugineum [215]	hyphae	arabinose, galactose, glucose, mannose, ribose, xylose	PE	iso-C15:0, C18:1ω9c, C16:0	DL-A2pm, OH-A2pm	MK-9(H6)	absent	73.6	aerobic	38	Actinoplanes ferrugineum
Actinoplanes friuliensis [216]	hyphae	glucose, xylose	DPG, PE, PS	iso-C14:0, iso-C15:1 G, iso-C15:0, anteiso-C15:0, iso-C16:0, iso-C17:0, anteiso-C17:0, C17:1ω9c, C17:0, C18:1ω9c, C18:0	DL-A2pm	MK-9(H6), MK-9(H4), MK-9(H2)	?	?	aerobic	38	Actinoplanes friuliensis
Actinoplanes [217]	hyphae	arabinose, galactose, xylose	PE	iso-C15:0, iso-C16:0	DL-A2pm, OH-A2pm	MK-9(H4)	absent	69-73	aerobic	38	Actinoplanes
Cutibacterium [219, 220]	rods	mannose	?	iso-C15:0, anteiso-C15:0	LL-A2pm, DL-A2pm	MK-9(H4)	absent	59-64	anaerobic, aerotolerant	40	Cutibacterium
Propionibacterium namnetense [221]	rods	?	?	iso-C15:0, anteiso-C15:0, iso-C17:0	LL-A2pm	?	?	59.7	anaerobic	40	Cutibacterium namnetense
Luteimicrobium [232,233]	rods, cocci	?	DPG, (PG, PMI, GL)	iso-C16:0, anteiso-C15:0, C17:1 ω9c, C17:0, C16:0	L-Lys	MK-8(H2), MK-9(H2)	?	72.9-74	aerobic, facultatively anaerobic	15	Luteimicrobium

## Sheet: references
Reference number	References
1	Minamida, K.,Ota, K., Nishimukai, M., Tanaka, M., Abe, A., Sonne, T., Tomita, F., Hara, H. and Asano, K. (2008). Asaccharobacter celatus gen. nov., sp. nov., isolated from rat caecum. Int. J. Syst. Evol.Microbiol. 58, 1238-1240.
2	Maruo, T., Sakamoto, M., Ito, C., Toda, T. and Benno, Y. (2008). Adlercreutzia equolifaciens gen. nov., sp. nov., an equol-producing bacterium isolated from human faeces, and emended description of the genus Eggerthella. Int. J. Syst. Evol. Microbiol. 58, 1221-1227.
3	Clavel, T., Charrier, C., Braune, A., Wenning, M., Blaut, M. and Haller, D. (2009). Isolation of bacteria from the ileal mucosa of TNFdeltaARE mice and description of Enterorhabdus mucosicola gen. nov., sp. nov. Int. J. Syst. Evol. Microbiol. 59, 1805-1812.
4	Trujillo, M.E. and Goodfellow, M. (2012). Genus I. Thermomonospora Henssen 1957, 398AL emend. Zhang, Wang and Ruan 1998, 418VP. In Bergey’s Manual of Systematic Bacteriology, eds. M. Goodfellow, P. Kämpfer, H. J. Busse, M. E. Trujillo, K. I. Suzuki, W. Ludwig, et al. (New York: Springer), 2nd edition, vol 5. The Actinobacteria, Part B, Springer, New York, 1929-1931.
5	Goodfellow, M. and Trujillo, M.E. (2012). Family II. Nocardiopsaceae (Rainey, Ward-Rainey, Kroppenstedt and Stackebrandt 1996) emend. Zhi, Li and Stackebrandt 2009, 600VP. In Bergey’s Manual of Systematic Bacteriology, eds. M. Goodfellow, P. Kämpfer, H. J. Busse, M. E. Trujillo, K. I. Suzuki, W. Ludwig, et al. (New York: Springer), 2nd edition, vol 5. The Actinobacteria, Part B, Springer, New Yor…
6	Kroppenstedt, R.M., Stackebrandt, E. and Goodfellow, M. (1990). Taxonomic revision of the actinomycete genera Actinomadura and Microtetraspora. Syst. Appl. Microbiol. 13, 148-160.
7	Nonomura, H. and Ohara, Y. (1971). Distribution of the actinomycetes in soil. IX. New species of the genus Microbispora and Microtetraspora and their isolation methods. J. Ferment. Technol. 49, 887-894.
8	Jiao, J.Y., Liu, L., Zhou, E.M., Wei, D.Q., Ming, H., Xian, W.D., Yuan, C.G., Zhong, J.M. and Li, W.J. (2015). Actinomadura amylolytica sp. nov. and Actinomadura cellulosilytica sp. nov., isolated from geothermally heated soil. Antonie van Leeuwenhoek 108, 75-83.
9	Galatenko, O.A., Terekhova, L.P. and Preobrazhenskaya, T.P. (1981). New Actinomadura species isolated from turkmen soil samples and their antagonostic properties. Antibiotiki 26, 803-807.
10	Li, W.J., Kroppenstedt, R.M., Wang, D., Tang, S.K., Lee, J.C., Park, D.J., Kim, C.J., Xu, L.H. and Jiang, C.L. (2006). Five novel species of the genus Nocardiopsis isolated from hypersaline soils and emended description of Nocardiopsis salina Li et al. 2004. Int. J. Syst. Evol. Microbiol. 56, 1089-1096.
11	Al-Tai, A.M. and Ruan, J.S. (1994). Nocardiopsis halophila sp. Nov., a new halophilic actinomycete isolated from soil. Int. J. Syst. Bacteriol. 44, 474-478.
12	Yassin, A.F., Spröer, C., Hupfer, H., Siering, C. And Klenk, H.P. (2009). Nocardiopsis potens sp. nov., isolated from household waste. Int. J. Syst. Evol. Microbiol. 59, 2729-2733.
13	Kämpfer, P., Busse, H.J. and Rainey, F.A. (2002). Nocardiopsis compostus sp. nov., from the atmosphere of a composting facility. Int. J. Syst. Evol. Microbiol. 52, 621-627.
14	Li, J., Yang, J., Zhu, W.Y., He, J., Tian, X.P., Xie, Q., Zhang, S. and Li, W.J. (2012). Nocardiopsis coralliicola sp. nov., isolated from the gorgonian coral, Menella praelonga. Int. J. Syst. Evol. Microbiol. 62, 1653-1658.
15	Groth, I., Schütze, B., Boettcher, T., Pullen, C.B., Rodriguez, C., Leistner, E. and Goodfellow, M. (2003). Kitasatospora putterlickiae sp. nov., isolated from rhizosphere soil, transfer of Streptomyces kifunensis to the genus Kitasatospora as Kitasatospora kifunensis comb. nov., and emended description of Streptomyces aureofaciens Duggar 1948. Int. J. Syst. Evol. Microbiol. 53, 2033-2040.
16	Kämpfer, P. (2012). Genus I. Streptomyces Waksman and Henrici 1943, 339AL emend. Witt and Stackebrandt 1990, 370 emend Wellington, Stackebrandt, Sanders, Wolstrup and Jorgensen 1992, 159. In Bergey’s Manual of Systematic Bacteriology, eds. M. Goodfellow, P. Kämpfer, H. J. Busse, M. E. Trujillo, K. I. Suzuki, W. Ludwig, et al. (New York: Springer), 2nd edition, vol 5. The Actinobacteria, Part B, S…
17	Yamaguchi, T. and Saburi, Y. (1955). Studies on the anti-trichomonal actinomycetes and their classification. J. Gen. Appl. Microbiol. 1, 201-235.
18	Hozzein, W.N. and Trujillo, M.E. (2012). Genus I. Nocardiopsis Meyer 1976, 487AL In Bergey’s Manual of Systematic Bacteriology, eds. M. Goodfellow, P. Kämpfer, H. J. Busse, M. E. Trujillo, K. I. Suzuki, W. Ludwig, et al. (New York: Springer), 2nd edition, vol 5. The Actinobacteria, Part B, Springer, New York, 1891-1906.
19	Kämpfer, P. (2012). Genus incertae sedis I. Kitasatospora corrig. Ōmura, Takahashi, Iwai and Tanaka 1983, 672VP (Effective publication: Omura Takahashi, Iwai and Tanaka 1982, 1014.) emend. Zhang, Wang and Ruan 1997, 1053. In Bergey’s Manual of Systematic Bacteriology, eds. M. Goodfellow, P. Kämpfer, H. J. Busse, M. E. Trujillo, K. I. Suzuki, W. Ludwig, et al. (New York: Springer), 2nd edition, vo…
22	Funke, G., Stubbs, S., Altwegg, M., Carlotti, A. and Collins, M.D. (1994). Turicella otitidis gen. nov., sp. nov., a coryneform bacterium isolated from patients with otitis media. Int. J. Syst. Bacteriol. 44, 270-273.
23	Azman, A.S., Zainal, N., Ab Mutalib, N.S., Yin, W.F., Chan, K.G. and Lee, L.H. (2016). Monashia flava gen. nov., sp. nov., an actinobacterium of the family Intrasporangiaceae. Int. J. Syst. Evol. Microbiol. 66, 554-561.
24	Liu, H., Wang, H. and Wang, G. (2012). Intrasporangium chromatireducens sp. nov., a chromate-reducing actinobacterium isolated from manganese mining soil, and emended description of the genus Intrasporangium. Int. J. Syst. Evol. Microbiol. 62, 403-408.
25	Yang, L.L., Ao, T., Wang, X.H., He, J., Klenk, H.P., Tang, S.K. and Li, W.J. (2012). Proposal of Intrasporangium mesophilum sp. nov., and reclassification of Humihabitans oryzae Kageyama et al. 2007 as Intrasporangium oryzae comb. nov. Int. J. Syst. Evol. Microbiol. 62, 1037-1041.
26	Kim, S.B. (2012). Genus I. Thermobispora Wang, Zhang and Ruan 1996, 937VP. In Bergey’s Manual of Systematic Bacteriology, eds. M. Goodfellow, P. Kämpfer, H. J. Busse, M. E. Trujillo, K. I. Suzuki, W. Ludwig, et al. (New York: Springer), 2nd edition, vol 5. The Actinobacteria, Part B, Springer, New York, 1967-1968.
27	Goodfellow, M. and Quintana, E.T. (2012). Family I. Streptosporangiaceae Goodfellow, Stanton, Simpson and Minnikin 1990a, 321VP (Effective publication: Goodfellow, Stanton, Simpson and Minnikin 1990b.) emend. Ward-Rainey, Rainey and Stackebrandt 1997, 486 emend. Zhi, Li and Stackebrandt 2009, 600. In Bergey’s Manual of Systematic Bacteriology, eds. M. Goodfellow, P. Kämpfer, H. J. Busse, M. E. Tr…
28	Goodfellow, M. (2012). Genus V. Skermania Chun, Blackall, Kang, Hah and Goodfellow 1997, 129VP. In Bergey’s Manual of Systematic Bacteriology, eds. M. Goodfellow, P. Kämpfer, H. J. Busse, M. E. Trujillo, K. I. Suzuki, W. Ludwig, et al. (New York: Springer), 2nd edition, vol 5. The Actinobacteria, Part A, Springer, New York, 464-467.
29	Wang, Y.X., Wang, H.B., Zhang, Y.Q., Xu, L.H., Jiang, C.L. and Li, W.J. (2008). Rhodococcus kunmingensis sp. nov., an actinobacterium isolated from a rhizosphere soil. Int. J. Syst. Evol. Microbiol. 58, 1467-1471.
30	Xu, P., Takahashi, Y., Seino, A., Iwai, Y. and Ōmura, S. (2004). Streptomyces scabrisporus sp. nov. Int. J. Syst. Evol. Microbiol. 54, 577-581.
31	Mingma, R., Duangmal, K., Take, A., Inahashi, Y., Omura, S., Takahashi, Y. and Matsumoto, A. (2016). Proposal of Sphaerimonospora cavernae gen. nov., sp. nov. and transfer of Microbispora mesophila (Zhang et al., 1998) to Sphaerimonospora mesophila comb. nov. and Microbispora thailandensis (Duangmal et al., 2012) to Sphaerimonospora thailandensis comb. nov. Int. J. Syst. Evol. Microbiol. 66, 1735…
32	Tan, G.Y.A. and Goodfellow, M. (2012). Genus V. Amycolatopsis Lechevalier, Prauser, Labeda and Ruan 1986, 34VP emend. Lee 2009, 1403. In Bergey’s Manual of Systematic Bacteriology, eds. M. Goodfellow, P. Kämpfer, H. J. Busse, M. E. Trujillo, K. I. Suzuki, W. Ludwig, et al. (New York: Springer), 2nd edition, vol 5. The Actinobacteria, Part B, Springer, New York, 1334-1358.
33	Hall, V., Collins, M.D., Hutson, R.A., Lawson, P.A, Falsen E., and Duerden B.I. (2003). Corynebacterium atypicum sp. Nov., from a human clinical source, does not contain corynomycolic acids. Int. J. Syst. Evol. Microbiol. 53, 1065-1068.
34	Wiertz, R., Schülz, S. C., Müller, U., Kämpfer, P. and Lipski, A. (2013). Corynebacterium frankenforstense sp. nov. and Corynebacterium lactis sp. nov., isolated from raw cow milk. Int. J. Syst. Evol. Microbiol. 63, 4495-4501.
35	Bernard, K.A. and Guido, F. (2012). Genus I. Corynebacterium Lehmann and Neumann 1896, 350AL emend. Bernard, Wiebe, Burdz,Reimer, Ng, Singh, Schindle and Pacheco 2010, 877. In Bergey’s Manual of Systematic Bacteriology, eds. M. Goodfellow, P. Kämpfer, H. J. Busse, M. E. Trujillo, K. I. Suzuki, W. Ludwig, et al. (New York: Springer), 2nd edition, vol 5. The Actinobacteria, Part B, Springer, New Yo…
36	Tang, S.K., Wang, Y., Guan, T.W., Lee, J.C., Kim, C.J. and Li, W.J. (2010). Amycolatopsis halophila sp. nov., a halophilic actinomycete isolated from a salt lake. Int. J. Syst. Evol. Microbiol. 60, 1073-1078.
37	Guan, T.W., Xia, Z.F., Tang, S.K., Wu, N., Chen, Z.J., Huang, Y., Ruan, J.S., Li, W.J. and Zhang, L.L. (2012). Amycolatopsis salitolerans sp. nov., a filamentous actinomycete isolated from a hypersaline habitat. Int. J. Syst. Evol. Microbiol. 62, 23-27.
38	Chen, J., Su, J.J., Wei, Y.Z., Li, Q.P., Yu, L.Y., Liu, H.Y., Zhang, Y.Q. and Zhang, Y.Q. (2010). Amycolatopsis xylanica sp. nov., isolated from soil. Int. J. Syst. Evol. Microbiol. 60, 2124-2128.
39	Klykleung, N., Tanasupawat, S., Pittayakhajonwut, P., Ohkuma, M. and Kudo, T. (2015). Amycolatopsis stemonae sp. nov., isolated from a Thai medicinal plant. Int. J. Syst. Evol. Microbiol. 65, 3894-3899.
40	Duangmal, K., Mingma, R., Pathom-Aree, W., Thamchaipenet , A., Inahashi, Y., Matsumoto, A. and Takahashi, Y. (2011). Amycolatopsis samaneae sp. nov., isolated from roots of Samanea saman Jacq. Merr. Int. J. Syst. Evol. Microbiol. 61, 951-955.
42	Tamura, T., Ishida, Y., Otoguro, M. and Suzuki, K. (2010). Amycolatopsis helveola sp. nov. and Amycolatopsis pigmentata sp. nov., isolated from soil. Int. J. Syst. Evol. Microbiol. 60, 2629-2633.
43	Xing, K., Liu, W., Zhang, Y.-J., Bian, G.-K., Zhang, W.-D., Tamura, T., Lee, J.-S., Qin, S. and Jiang, J.-H. (2013). Amycolatopsis jiangsuensis sp. nov., a novel endophytic actinomycete isolated from a coastal plant in Jiangsu, China. Antonie van Leeuwenhoek. 103, 433-439.
44	Nie, G.X., Ming, H., Li, S., Zhou, E.M., Cheng, J., Tang, X., Feng, H.G., Tang, S.K. and Li, W.J. (2012). Amycolatopsis dongchuanensis sp. nov., an actinobacterium isolated from soil. Int. J. Syst. Evol. Microbiol. 62, 2650-2656.
45	Zhang, G., Wang, L., Li, J. and Zhou, Y. (2016). Amycolatopsis albispora sp. nov., isolated from deep-sea sediment. Int. J. Syst. Evol. Microbiol. 66, 3860-3864.
46	Tatar, D., Sazak, A., Guven, K., Cetin, D. and Sahin, N. (2013). Amycolatopsis cihanbeyliensis sp. nov., a halotolerant actinomycete isolated from a salt mine. Int. J. Syst. Evol. Microbiol. 63, 3739-374.
57	Lin, Y.C., Uemori, K., de Briel, D.A., Arunpairojana, V. and Yokoto, A. (2004). Zimmermannella helvola gen. nov., sp. nov., Zimmermannella alba sp. nov., Zimmermannella bifida sp. nov., Zimmermannella faecalis sp. nov. and Leucobacter albus sp. nov., novel members of the family Microbacteriaceae. Int. J. Syst. Evol. Microbiol. 54, 1669-1676.
58	Manaia, C.M., Nogales, B., Weiss, N. and Nunes, O.C. (2004). Gulosibacter molinativorax gen. nov., sp. nov., a molinate-degrading bacterium, and classification of 'Brevibacterium helvolum' DSM 20419 as Pseudoclavibacter helvolus gen. nov., sp. nov. Int. J. Syst. Evol. Microbiol. 54, 783-789.
59	Stackebrandt, E., Koch, C., Gvozdiak, O. and Schumann, P. (1995). Taxonomic dissection of the genus Micrococcus: Kocuria gen. nov., Nesterenkonia gen. nov., Kytococcus gen. nov., Dermacoccus gen. nov., and Micrococcus Cohn 1872 gen. emend. Int. J. Syst. Bacteriol. 45, 682-692.
60	Austin, B. (updated from Mary Ann Gerencser and George H. Bowden, 1986). (2012). Genus VIII. Rothia Georg and Brown 1967, 68AL. In Bergey’s Manual of Systematic Bacteriology, eds. M. Goodfellow, P. Kämpfer, H. J. Busse, M. E. Trujillo, K. I. Suzuki, W. Ludwig, et al. (New York: Springer), 2nd edition, vol 5. The Actinobacteria, Part A, Springer, New York, 646-650.
61	Stackebrandt, E. and Schumann, P. (2012). Genus V. Kocuria Stackebrandt, Koch, Gvozdiak and Schumann 1995, 690VP. In Bergey’s Manual of Systematic Bacteriology, eds. M. Goodfellow, P. Kämpfer, H. J. Busse, M. E. Trujillo, K. I. Suzuki, W. Ludwig, et al. (New York: Springer), 2nd edition, vol 5. The Actinobacteria, Part A, Springer, New York, 626-635.
62	Park, E.J., Roh, S.W., Kim, M.S., Jung, M.J., Shin, K.S. and Bae, J.W. (2010). Kocuria koreensis sp. nov., isolated from fermented seafood. Int. J. Syst. Evol. Microbiol. 60, 140-143.
63	Tang, S.K., Wang, Y., Lou, K., Mao, P.H., Xu, L.H., Jiang, C.L., Kim, C.J. and Li, W.J. (2009). Kocuria halotolerans sp. nov., an actinobacterium isolated from a saline soil in China. Int. J. Syst. Evol. Microbiol. 59, 1316-1320.
64	Stackebrandt, E. and Schumann, P. (2012). Genus I. Cellulomonas Bergey, Harrison, Breed, Hammer and Huntoon 1923, 154 emend. 1923, 154 emend. mut. char. Clark 1952, 50AL. In Bergey’s Manual of Systematic Bacteriology, eds. M. Goodfellow, P. Kämpfer, H. J. Busse, M. E. Trujillo, K. I. Suzuki, W. Ludwig, et al. (New York: Springer), 2nd edition, vol 5. The Actinobacteria, Part A, Springer, New York…
65	Khan, S.T., Harayama, S., Tamura, T., Ando, K., Takagi, M. and Kazuo, S. (2009). Paraoerskovia marina gen. nov., sp. nov., an actinobacterium isolated from marine sediment. Int. J. Syst. Evol. Microbiol. 59, 2094-2098.
66	Hamada, M., Tamura, T., Shibata, C., Yamamura, H., Hayakawa, M., Schumann, P. and Suzuki, K. (2013). Paraoerskovia sediminicola sp. nov., an actinobacterium isolated from sea sediment, and emended description of the genus Paraoerskovia. Int. J. Syst. Evol. Microbiol. 63, 2637-2641.
67	Stackebrandt, E. and Schumann, P. (2012). Genus IV. Oerskovia Prauser, Lechevalier and Lechevalier 1970, 534AL emend. Stackebrandt, Breymann, Steiner, Prauser, Weiss and Schumann 2002a, 1108. In Bergey’s Manual of Systematic Bacteriology, eds. M. Goodfellow, P. Kämpfer, H. J. Busse, M. E. Trujillo, K. I. Suzuki, W. Ludwig, et al. (New York: Springer), 2nd edition, vol 5. The Actinobacteria, Part …
68	Bell, M.E., Bernard, K.A., Harrington, S.M., Patel, N.B., Tucker, T.A., Metcalfe, M.G. and Mcquiston, J.R. (2016). Lawsonella clevelandensis gen. nov., sp. nov., a new member of the suborder Corynebacterineae isolated from human abscesses Int. J. Syst. Evol. Microbiol. 66, 2929-2935.
69	Goodfellow, M. and Jones, A.L. (2012). Order V. Corynebacteriales ord. nov. In Bergey’s Manual of Systematic Bacteriology, eds. M. Goodfellow, P. Kämpfer, H. J. Busse, M. E. Trujillo, K. I. Suzuki, W. Ludwig, et al. (New York: Springer), 2nd edition, vol 5. The Actinobacteria, Part A, Springer, New York, 235-243.
70	Reddy, G.S.N. and Garcia-Pichel, F. (2009). Description of Patulibacter americanus sp. nov., isolated from biological soil crusts, emended description of the genus Patulibacter Takahashi et al. 2006 and proposal of Solirubrobacterales ord. nov. and Thermoleophilales ord. nov. Int. J. Syst. Evol. Microbiol. 59, 87-94.
71	Madhaiyan, M., Hu, C.J., Kim, S.J., Weon, H.Y., Kwon, S.W. and Ji, L. (2013). Jatrophihabitans endophyticus gen. nov., sp. nov., an endophytic actinobacterium isolated from a surface-sterilized stem of Jatropha curcas L. Int. J. Syst. Evol. Microbiol. 63, 1241-1248.
72	Normand, P. and Benson, D.R. (2012). Genus I. Frankia Brunchorst 1886, 174AL. In Bergey’s Manual of Systematic Bacteriology, eds. M. Goodfellow, P. Kämpfer, H. J. Busse, M. E. Trujillo, K. I. Suzuki, W. Ludwig, et al. (New York: Springer), 2nd edition, vol 5. The Actinobacteria, Part A, Springer, New York, 512.
73	Normand, P. (2006). Geodermatophilaceae fam. nov., a formal description. Int. J. Syst. Evol. Microbiol. 56, 2277-2278.
74	Normand, P. and Benson, D.R. (2012). Genus I. Sporichthya Lechevalier, Lechevalier and Holbert 1968, 279AL. In Bergey’s Manual of Systematic Bacteriology, eds. M. Goodfellow, P. Kämpfer, H. J. Busse, M. E. Trujillo, K. I. Suzuki, W. Ludwig, et al. (New York: Springer), 2nd edition, vol 5. The Actinobacteria, Part A, Springer, New York, 544-546.
75	Normand, P., Berry, A. and Benson, D.R. (2012). Genus I. Acidothermus Mohagheghi, Grohmann, Himmel, Leighton and Updegraff 1986, 442VP. In Bergey’s Manual of Systematic Bacteriology, eds. M. Goodfellow, P. Kämpfer, H. J. Busse, M. E. Trujillo, K. I. Suzuki, W. Ludwig, et al. (New York: Springer), 2nd edition, vol 5. The Actinobacteria, Part A, Springer, New York, 520-522.
76	Kämpfer, P. (2012). Family III. Cryptosporangiaceae Zhi, Li and Stackebrandt 2009, 596VP. In Bergey’s Manual of Systematic Bacteriology, eds. M. Goodfellow, P. Kämpfer, H. J. Busse, M. E. Trujillo, K. I. Suzuki, W. Ludwig, et al. (New York: Springer), 2nd edition, vol 5. The Actinobacteria, Part A, Springer, New York, 522.
77	Labeda, D.P. (2012). Family I. Glycomycetaceae Rainey, Ward-Rainey and Stackebrandt 1997, 487VP emend. Labeda and Kroppenstedt 2005, 1690. In Bergey’s Manual of Systematic Bacteriology, eds. M. Goodfellow, P. Kämpfer, H. J. Busse, M. E. Trujillo, K. I. Suzuki, W. Ludwig, et al. (New York: Springer), 2nd edition, vol 5. The Actinobacteria, Part A, Springer, New York, 547.
78	Lai, H., Wei, X., Jiang, Y., Chen, X., Li, Q., Jiang, Y., Jiang, C. and Gillerman, L. (2014). Halopolyspora alba gen. nov., sp. nov., isolated from sediment. Int. J. Syst. Evol. Microbiol. 64, 2775-2780.
79	Tang, S.K., Wang, Y., Klenk, H.P., Shi, R., Lou, K., Zhang, Y.J., Chen, C., Ruan, J.S. and Li, W.J. (2011). Actinopolyspora alba sp. nov. and Actinopolyspora erythraea sp. nov., isolated from a salt field, and reclassification of Actinopolyspora iraqiensis Ruan et al. 1994 as a heterotypic synonym of Saccharomonospora halophila. Int. J. Syst. Evol. Microbiol. 61, 1693-1698.
80	Kim, S.B. (2012). Genus XIII. Saccharomonospora Nonomura and Ohara 1971, 899AL. In Bergey’s Manual of Systematic Bacteriology, eds. M. Goodfellow, P. Kämpfer, H. J. Busse, M. E. Trujillo, K. I. Suzuki, W. Ludwig, et al. (New York: Springer), 2nd edition, vol 5. The Actinobacteria, Part B, Springer, New York, 1390-1396.
81	Labeda, D.P., Goodfellow, M., Chun, J., Zhi, X.Y. and Li, W.J. (2011). Reassessment of the systematics of the suborder Pseudonocardineae: transfer of the genera within the family Actinosynnemataceae Labeda and Kroppenstedt 2000 emend. Zhi et al. 2009 into an emended family Pseudonocardiaceae Embley et al. 1989 emend. Zhi et al. 2009. Int. J. Syst. Evol. Microbiol. 61, 1259-1264.
82	Hamada, M., Shibata, C., Sakurai, K., Hosoyama, A., Oji, S.,Teramoto, K. and Tamura, T. (2016). Reclassification of Amycolicicoccus subflavus as Hoyosella subflava comb. nov. and emended descriptions of the genus Hoyosella and Hoyosella altamirensis. Int. J. Syst. Evol. Microbiol. 66, 4711-4716.
83	Katayama, T., Kato, T., Tanaka, M., Douglas, T.A., Brouchkov, A., Abe, A., Sonne, T., Fukuda, M. and Asano, K. (2010). Tomitella biformata gen. nov., sp. nov., a new member of the suborder Corynebacterineae isolated from a permafrost ice wedge. Int. J. Syst. Evol. Microbiol. 60, 2803-2807.
84	Cheng, J., Wang, H.F., Li, L., Chen, W., Duan, Y.Q., Duan, B.L., Lu, X.H., Ding, Y.B. and Li, W.J. (2014). Tomitella cavernea sp. nov., an actinomycete isolated from soil. Int. J. Syst. Evol. Microbiol. 64, 2319-2323.
85	Jones, A.L. and Goodfellow, M. (2012). Genus IV. Rhodococcus (Zopf 1891) emend. Goodfellow, Alderson and Chun 1998a. In Bergey’s Manual of Systematic Bacteriology, eds. M. Goodfellow, P. Kämpfer, H. J. Busse, M. E. Trujillo, K. I. Suzuki, W. Ludwig, et al. (New York: Springer), 2nd edition, vol 5. The Actinobacteria, Part A, Springer, New York, 437-464.
86	Goodfellow, M. (2012). Family IV. Nocardiaceae (Castellani and Chalmers 1919) emend. Zhi, Li and Stackebrandt 2009. In Bergey’s Manual of Systematic Bacteriology, eds. M. Goodfellow, P. Kämpfer, H. J. Busse, M. E. Trujillo, K. I. Suzuki, W. Ludwig, et al. (New York: Springer), 2nd edition, vol 5. The Actinobacteria, Part A, Springer, New York, 376.
87	Goodfellow, M., Kumar, Y. and Maldonado, L.A. (2012). Genus II. Gordonia (Tsukamura 1971) Stackebrandt, Smida and Collins 1988, 345VP. In Bergey’s Manual of Systematic Bacteriology, eds. M. Goodfellow, P. Kämpfer, H. J. Busse, M. E. Trujillo, K. I. Suzuki, W. Ludwig, et al. (New York: Springer), 2nd edition, vol 5. The Actinobacteria, Part A, Springer, New York, 419-435.
88	Kämpfer, P. (2012). Genus VII. Williamsia Kämpfer, Andersson, Rainey, Kroppenstedt and Salkinoja-Salonen 1999, 686VP. In Bergey’s Manual of Systematic Bacteriology, eds. M. Goodfellow, P. Kämpfer, H. J. Busse, M. E. Trujillo, K. I. Suzuki, W. Ludwig, et al. (New York: Springer), 2nd edition, vol 5. The Actinobacteria, Part A, Springer, New York, 470-496.
89	Goodfellow, M. (2012). Family VI. Tsukamurellaceae Rainey, Ward-Rainey and Stackebrandt 1997, 486VP. In Bergey’s Manual of Systematic Bacteriology, eds. M. Goodfellow, P. Kämpfer, H. J. Busse, M. E. Trujillo, K. I. Suzuki, W. Ludwig, et al. (New York: Springer), 2nd edition, vol 5. The Actinobacteria, Part A, Springer, New York, 500.
90	Labeda, D.P. (2012). Genus X. Lechevalieria Labeda, Hatano, Kroppenstedt and Tamura 2001, 1049VP. In Bergey’s Manual of Systematic Bacteriology, eds. M. Goodfellow, P. Kämpfer, H. J. Busse, M. E. Trujillo, K. I. Suzuki, W. Ludwig, et al. (New York: Springer), 2nd edition, vol 5. The Actinobacteria, Part B, Springer, New York, 1375-1379.
91	Labeda, D.P. (2012). Genus XI. Lentzea Yassin, Rainey, Brzezinka, Jahnke, Weissbrodt, Budzikiewicz, Stackebrandt and Schaal 1995, 362VP emend. Labeda, Hatano, Kroppenstedt and Tamura 2001, 1049. In Bergey’s Manual of Systematic Bacteriology, eds. M. Goodfellow, P. Kämpfer, H. J. Busse, M. E. Trujillo, K. I. Suzuki, W. Ludwig, et al. (New York: Springer), 2nd edition, vol 5. The Actinobacteria, Pa…
92	Normand, P. and Benson, D.R. (2012). Order VI. Frankiales ord. Nov. In Bergey’s Manual of Systematic Bacteriology, eds. M. Goodfellow, P. Kämpfer, H. J. Busse, M. E. Trujillo, K. I. Suzuki, W. Ludwig, et al. (New York: Springer), 2nd edition, vol 5. The Actinobacteria, Part A, Springer, New York, 509-511.
93	Hoyles, L., Falsen, E., Foster, G., Pascual, C., Greko, C. and Collins, M.D. (2000). Actinomyces canis sp. nov., isolated from dogs. Int. J. Syst. Evol. Microbiol. 50, 1547-1551.
94	Hall, V., Collins, M.D., Hutson, R., Falsen, E. and Duerden, B.I. (2002). Actinomyces cardiffensis sp. nov. from human clinical sources. J. Clin. Microbiol. 40, 3427-3431.
95	Lawson, P.A., Nikolaitchouk, N., Falsen, E., Westling, K. and Collins, M.D. (2001). Actinomyces funkei sp. nov., isolated from human clinical specimens. Int. J. Syst. Evol. Microbiol. 51, 853-855.
96	Johnson, J.L., Moore, L.V.H., Kaneko, B. and Moore, W.E.C. (1990). Actinomyces georgiae sp. nov., Actinomyces gerencseriae sp. nov., designation of two genospecies of Actinomyces naeslundii, and inclusion of A. naeslundii serotypes II and III and Actinomyces viscosus serotype II in A. naeslundii genospecies 2. Int. J. Syst. Bacteriol. 40, 273-286.
97	Collins, M.D., Stubbs, S., Hommez, J. and Devriese, L.A. (1993). Molecular taxonomic studies of Actinomyces-like bacteria isolated from purulent lesions in pigs and description of Actinomyces hyovaginalis sp. nov. Int. J. Syst. Bacteriol. 43, 471-473.
98	Cato, E.P., Moore, W.E.C., Nygaard, G. and Holdeman, L.V. (1984). Actinomyces meyeri sp. Nov., specific epithet rev. Int. J. Syst. Bacteriol. 34, 487-489.
99	Rao, J.U., Rash, B.A., Nobre, M.F., Da Costa, M.S., Rainey, F.A. and Moe, W.M. (2012). Actinomyces naturae sp. nov., the first Actinomyces sp. isolated from a non-human or animal source. Antonie van Leeuwenhoek 101, 155-168.
100	Schaal, K.P. and Yassin, A.A. (2012). Genus I. Actinomyces Harz 1877, 133AL emend. Georg, Pine and Gerencser 1969, 292VP. In Bergey’s Manual of Systematic Bacteriology, eds. M. Goodfellow, P. Kämpfer, H. J. Busse, M. E. Trujillo, K. I. Suzuki, W. Ludwig, et al. (New York: Springer), 2nd edition, vol 5. The Actinobacteria, Part A, Springer, New York, 42-109.
101	Vandamme, P., Falsen, E., Vancanneyt, M., Van Esbroeck, M., Van de Merwe, D., Bergmans, A., Schouls, L. and Sabbe, L. (1998). Characterization of Actinomyces turicensis and Actinomyces radingae strains from human clinical samples. Int. J. Syst. Bacteriol. 48, 503-510.
102	Hoyles, L., Falsen, E., Holmström, G., Persson, A., Sjödén, B. and Collins, M.D. (2001). Actinomyces suimastitidis sp. nov., isolated from pig mastitis. Int. J. Syst. Evol. Microbiol. 51, 1323-1326.
103	Hall, V., Collins, M.D., Hutson, R., Inganäs, E., Falsen, E. and Duerden, B.I. (2003). Actinomyces vaccimaxillae sp. nov., from the jaw of a cow. Int. J. Syst. Evol. Microbiol. 53, 603-606.
104	Hoyles, L., Falsen, E., Foster, G. and Collins, M.D. (2002). Actinomyces coleocanis sp. nov., from the vagina of a dog. Int. J. Syst. Evol. Microbiol. 52, 1201-1203.
105	Funke, G., Alvarez, N., Pascual, C., Falsen, E., Akervall, E., Sabbe, L., Schouls, L., Weiss, N. and Collins, M.D. (1997). Actinomyces europaeus sp. nov., isolated from human clinical specimens. Int. J. Syst. Bacteriol. 47, 687-692.
106	Funke, G., Englert, R., Frodl, R., Bernard, K.A. and Stenger, S. (2010). Actinomyces hominis sp. nov., isolated from a wound swab. Int. J. Syst. Evol. Microbiol. 60, 1678-1681.
107	Funke, G., Stubbs, S., von Graevenitz, A. and Collins, M.D. (1994). Assignment of human-derived CDC group 1 coryneform bacteria and CDC group 1-like coryneform bacteria to the genus Actinomyces as Actinomyces neuii subsp. neuii sp. nov., subsp. nov., and Actinomyces neuii subsp. anitratus subsp. nov. Int. J. Syst. Bacteriol. 44, 167-171.
108	Woo, P.C.Y., Fung, A.M.Y., Lau, S.K.P., Teng, J.L.L., Wong, B.H.L., Wong, M.K.M., Hon, E., Tang, G.W.K. and Yuen, K.Y. (2003). Actinomyces hongkongensis sp. nov. A novel Actinomyces species isolated from a patient with pelvic actinomycosis. Syst. Appl. Microbiol. 26, 518-522.
109	Hoyles, L., Pascual, C., Falsen, E., Foster, G., Grainger, J.M. and Collins, M.D. (2001). Actinomyces marimammalium sp. nov., from marine mammals. Int. J. Syst. Evol. Microbiol. 51, 151-156.
110	Buchanan, A.M., Scott, J.L., Gerencser, M.A., Beaman, B.L., Jang, S. and Biberstein, E.L. (1984). Actinomyces hordeovulneris sp. nov., an agent of canine actinomycosis. Int. J. Syst. Bacteriol. 34, 439-443.
111	Hall, V., Collins, M.D., Lawson, P.A., Falsen, E. and Duerden, B.I. (2003). Actinomyces nasicola sp. nov., isolated from a human nose. Int. J. Syst. Evol. Microbiol. 53, 1445-1448.
112	Pascual, C., Foster, G., Falsen, E., Bergström, K., Greko, C. and Collins, M.D. (1999). Actinomyces bowdenii sp. nov., isolated from canine and feline clinical specimens. Int. J. Syst. Bacteriol. 49, 1873-1877.
113	Hoyles, L., Falsen, E., Pascual, C., Sjödén, B., Foster, G., Henderson, D. and Collins, M.D. (2001). Actinomyces catuli sp. nov., from dogs. Int. J. Syst. Evol. Microbiol. 51, 679-682.
114	Hall, V., Collins, M.D., Lawson, P.A., Falsen, E. and Duerden, B.I. (2005). Actinomyces dentalis sp. nov., from a human dental abscess. Int. J. Syst. Evol. Microbiol. 55, 427-431.
115	Pascual, R.C., Falsen, E., Alvarez, N., Åkervall, E., Sjödén, B. and Collins, M.D. (1997). Actinomyces graevenitzii sp. nov., isolated from human clinical specimens. Int. J. Syst. Bacteriol. 47, 885-888.
116	Hyun, D.W., Shin, N.R., Kim, M.S., Kim, P.S., Kim, J.Y., Whon, T.W. and Bae, J.W. (2014). Actinomyces haliotis sp. nov., a bacterium isolated from the gut of an abalone, Haliotis discus hannai. Int. J. Syst. Evol. Microbiol. 64, 456-461.
117	Dent, V.E. and Williams, R.A.D. (1984). Actinomyces howellii, a new species from the dental plaque of dairy cattle. Int. J. Syst. Bacteriol. 34, 316-320.
118	Henssge, U., Do, T., Radford, D.R., Gilbert, S.C., Clark, D. and Beighton, D. (2009). Emended description of Actinomyces naeslundii and descriptions of Actinomyces oris sp. nov. and Actinomyces johnsonii sp. nov., previously identified as Actinomyces naeslundii genospecies 1, 2 and WVA 963. Int. J. Syst. Evol. Microbiol. 59, 509-516.
119	Renvoise, A., Raoult, D. and Roux, V. (2009). Actinomyces massiliensis sp. nov., isolated from a patient blood culture. Int. J. Syst. Evol. Microbiol. 59, 540-544.
120	Hall, V., Collins, M.D., Hutson, R.A., Inganäs, E., Falsen, E. and Duerden, B.I. (2003). Actinomyces oricola sp. nov., from a human dental abscess. Int. J. Syst. Evol. Microbiol. 53, 1515-1518.
121	Collins, M.D., Hoyles, L., Kalfas, S., Sundquist, G., Monsen, T., Nikolaitchouk, N. and Falsen, E. (2000). Characterization of Actinomyces isolates from infected root canals of teeth: description of Actinomyces radicidentis sp. nov. J. Clin. Microbiol. 38, 3399-3403.
122	An, D., Cai, S. and Dong, X. (2006). Actinomyces ruminicola sp. nov., isolated from cattle rumen. Int. J. Syst. Evol. Microbiol. 56, 2043-2048.
123	Dent, V.E. and Williams, R.A.D. (1986). Actinomyces slackii sp. nov. from dental plaque of dairy cattle. Int. J. Syst. Bacteriol. 36, 392-395.
124	Renvoise, A., Raoult, D. and Roux, V. (2010). Actinomyces timonensis sp. nov., isolated from a human clinical osteo-articular sample. Int. J. Syst. Evol. Microbiol. 60, 1516-1521.
125	Nikolaitchouk, N., Hoyles, L., Falsen, E., Grainger, J.M. and Collins, M.D. (2000). Characterization of Actinomyces isolates from samples from the human urogenital tract: description of Actinomyces urogenitalis sp. nov. Int. J. Syst. Evol. Microbiol. 50, 1649-1654.
126	Hijazin, M., Alber, J., Lämmler, C., Kämpfer, P., Glaeser, S.P., Busse, H.J., Kassmannhuber, J., Prenger-Berninghoff, E., Förnges, T., Hassan, A.A., Abdulmawjood, A. and Zschöck, M. (2012). Actinomyces weissii sp. nov., isolated from dogs. Int. J. Syst. Evol. Microbiol. 62, 1755-1760.
127	Goodfellow, M. and Trujillo, M.E. (2012). Genus IV. Spirillospora Couch 1963, 61AL. In Bergey’s Manual of Systematic Bacteriology, eds. M. Goodfellow, P. Kämpfer, H. J. Busse, M. E. Trujillo, K. I. Suzuki, W. Ludwig, et al. (New York: Springer), 2nd edition, vol 5. The Actinobacteria, Part B, Springer, New York, 1959-1966.
128	Mao, J., Wang, J., Dai, H.Q., Zhang, Z.D., Tang, Q.Y., Ren, B., Yang, N., Goodfellow, M., Zhang, L.X. and Liu, Z.H. (2011). Yuhushiella deserti gen. nov., sp. nov., a new member of the suborder Pseudonocardineae. Int. J. Syst. Evol. Microbiol. 61, 621-630.
129	Tang, S.K., Wang, Y., Zhang, H., Lee, J.C., Lou, K., Kim, C.J. and Li, W.J. (2010). Haloechinothrix alba gen. nov., sp. nov., a halophilic, filamentous actinomycete of the suborder Pseudonocardineae. Int. J. Syst. Evol. Microbiol. 60, 2154-2158.
130	Stackebrant, E. (2012). Genus I. Jonesia Rocourt, Wehmeyer and Stackebrandt 1987, 268VP. In Bergey’s Manual of Systematic Bacteriology, eds. M. Goodfellow, P. Kämpfer, H. J. Busse, M. E. Trujillo, K. I. Suzuki, W. Ludwig, et al. (New York: Springer), 2nd edition, vol 5. The Actinobacteria, Part B, Springer, New York, 802-806.
131	Pascual Ramos, C.,Fernández-Garayzábal, J.F. (2012). Genus I. Sanguibacter Fernández-Garayzábal, Domínguez, Pascual, Jones and Collins 1995b, 619VP. In Bergey’s Manual of Systematic Bacteriology, eds. M. Goodfellow, P. Kämpfer, H. J. Busse, M. E. Trujillo, K. I. Suzuki, W. Ludwig, et al. (New York: Springer), 2nd edition, vol 5. The Actinobacteria, Part B, Springer, New York, 1030-1934.
132	Evtushenko, L. I., Krausova, V. I. (2012). Genus IV. Kribbella Park, Yoon, Shin, Suzuki, Kudo, Seino, Kim, Lee and Lee 1999, 750VP emend. Sohn, Hong, Bae and Chun 2003, 1007. In Bergey’s Manual of Systematic Bacteriology, eds. M. Goodfellow, P. Kämpfer, H. J. Busse, M. E. Trujillo, K. I. Suzuki, W. Ludwig, et al. (New York: Springer), 2nd edition, vol 5. The Actinobacteria, Part B, Springer, New …
133	Evtushenko, L. I. (2012). Genus II. Actinopolymorpha Wang, Zhang, Xu, Ruan and Wang 2001, 472VP. In Bergey’s Manual of Systematic Bacteriology, eds. M. Goodfellow, P. Kämpfer, H. J. Busse, M. E. Trujillo, K. I. Suzuki, W. Ludwig, et al. (New York: Springer), 2nd edition, vol 5. The Actinobacteria, Part B, Springer, New York, 1251-1257.
134	Yabe, S., Aiba, Y., Sakai, Y., Hazaka, M., Yokota, A. (2011). Thermasporomyces composti gen. nov., sp. nov., a thermophilic actinomycete isolated from compost. Int. J. Syst. Evol. Microbiol. 61, 86-90.
135	Kaewkla, O., Franco, C.M.M. (2011). Flindersiella endophytica gen. nov., sp. nov., an endophytic actinobacterium isolated from the root of Grey Box, an endemic eucalyptus tree. Int. J. Syst. Evol. Microbiol. 61, 2135-2140.
136	Evtushenko, L. I. , Krausova, V. I., Yoon, J.H. (2012). Genus I. Nocardioides Prauser 1976, 61AL. In Bergey’s Manual of Systematic Bacteriology, eds. M. Goodfellow, P. Kämpfer, H. J. Busse, M. E. Trujillo, K. I. Suzuki, W. Ludwig, et al. (New York: Springer), 2nd edition, vol 5. The Actinobacteria, Part B, Springer, New York, 1197-1251.
137	Evtushenko, L. I. , Krausova, V. I. (2012). Genus III. Aeromicrobium Miller, Woese and Brenner 1991, 367VP emend. Yoon, Lee and Oh 2005c, 2174. In Bergey’s Manual of Systematic Bacteriology, eds. M. Goodfellow, P. Kämpfer, H. J. Busse, M. E. Trujillo, K. I. Suzuki, W. Ludwig, et al. (New York: Springer), 2nd edition, vol 5. The Actinobacteria, Part B, Springer, New York, 1258-1268.
138	Evtushenko, L. I. (2012). Genus V. Marmoricola Urzì, Salamone, Schumann and Stackebrandt 2000, 534VP emend. Lee and Lee 2010, 2138. In Bergey’s Manual of Systematic Bacteriology, eds. M. Goodfellow, P. Kämpfer, H. J. Busse, M. E. Trujillo, K. I. Suzuki, W. Ludwig, et al. (New York: Springer), 2nd edition, vol 5. The Actinobacteria, Part B, Springer, New York, 1284-1289.
139	Stackebrandt, E. (2012). Genus I. Dermacoccus Stackebrandt, Koch, Gvozdiak and Schumann 1995, 689VP. In Bergey’s Manual of Systematic Bacteriology, eds. M. Goodfellow, P. Kämpfer, H. J. Busse, M. E. Trujillo, K. I. Suzuki, W. Ludwig, et al. (New York: Springer), 2nd edition, vol 5. The Actinobacteria, Part B, Springer, New York, 738-741.
140	Stackebrandt, E. (2012). Genus III. Kytococcus Stackebrandt, Koch, Gvozdiak and Schumann 1995, 687VP. In Bergey’s Manual of Systematic Bacteriology, eds. M. Goodfellow, P. Kämpfer, H. J. Busse, M. E. Trujillo, K. I. Suzuki, W. Ludwig, et al. (New York: Springer), 2nd edition, vol 5. The Actinobacteria, Part B, Springer, New York, 744-747.
141	Groth, I., Kampfer, P. (2012). Genus II. Demetria Groth, Schumann, Rainey, Martin, Schuetze and Augsten 1997a, 1132VP. In Bergey’s Manual of Systematic Bacteriology, eds. M. Goodfellow, P. Kämpfer, H. J. Busse, M. E. Trujillo, K. I. Suzuki, W. Ludwig, et al. (New York: Springer), 2nd edition, vol 5. The Actinobacteria, Part B, Springer, New York, 742-744.
142	Sugimoto, S., Kato, T., Ito, M., Sakata, N., Tsuchida, T., Matsumoto, A., Takahashi, Y. (2011). Branchiibius hedensis gen. nov., sp. nov., an actinobacterium isolated from a Japanese codling (Physiculus japonicus). Int. J. Syst. Evol. Microbiol. 61, 1195-1200.
143	Tomida, J., Sakamoto, D., Sugita, T., Fujiwara, N., Naka, T., Hamada, M., Morita, Y. and Kawamura, Y. (2011). Branchiibius cervicis sp. nov., a novel species isolated from patients with atopic dermatitis. Syst. Appl. Microbiol. 34, 503-507.
144	Tang, S.K., Wu, J.Y., Wang, Y., Schumann, P., Li, W.J. (2010). Yimella lutea gen. nov., sp. nov., a novel actinobacterium of the family Dermacoccaceae. Int. J. Syst. Evol. Microbiol. 60, 659-663.
145	Yang, L. L., Jiang, Z., Tang, S. K., Chu, X., Xu, L. H., Zhi, X. Y. (2016). Yimella radicis sp. nov., an endophytic actinobacterium isolated from the root of Paris polyphylla Smith var. yunnanensis. Int. J. Syst. Evol. Microbiol. 66, 4191-4196.
146	Anzai, K., Sugiyama, T., Sukisaki, M., Sakiyama, Y., Otoguro, M., Ando, K. (2011). Flexivirga alba gen. nov., sp. nov., an actinobacterial taxon in the family Dermacoccaceae. J. Antibiot. (Tokyo) 64, 613-616.
147	Gao, R., Liu, B. B., Yang, W., Song, P. F., Chen, W., Salam, N., Duan, Y. Q., Li, Q. Q., Li, W. J. (2016). Flexivirga endophytica sp. nov., an endophytic actinobacterium isolated from a leaf of sweet basil. Int. J. Syst. Evol. Microbiol. 66, 3388-3392.
148	Kang, W., Hyun, D. W., Kim, P. S., Shin, N. R., Kim, H. S., Lee, J. Y., Tak, E. J., Roh, J. R., Park, S. D., Shim, H. E., Bae, J. W. (2016). Flexivirga lutea sp. nov., isolated from the faeces of a crested ibis, Nipponia nippon, and emended description of the genus Flexivirga. Int. J. Syst. Evol. Microbiol. 66, 3594-3599.
149	Ara, I., Yamamura, H., Tsetseg, B., Daram, D., Ando, K. (2010). Luteipulveratus mongoliensis gen. nov., sp. nov., an actinobacterial taxon in the family Dermacoccaceae. Int. J. Syst. Evol. Microbiol. 60, 574-579.
150	Juboi, H., Basik, A. A., Shamsul, S. S., Arnold, P., Schmitt, E. K., Sanglier, J. J., Yeo, T. C. (2015). Luteipulveratus halotolerans sp. nov., an actinobacterium (Dermacoccaceae) from forest soil. Int. J. Syst. Evol. Microbiol. 65, 4113-4120.
151	Ruckmani, A., Kaur, I., Schumann, P., Klenk, H.P., Mayilraj, S. (2011). Calidifontibacter indicus gen. nov., sp. nov., a member of the family Dermacoccaceae isolated from a hot spring, and emended description of the family Dermacoccaceae. Int. J. Syst. Evol. Microbiol. 61, 2419-2424.
152	Dahal, R. H., Shim, D.S., Kim, J.Y., Kim, J. (2017). Calidifontibacter terrae sp. nov., an actinomycete isolated from soil, with potential applications in cosmetics. Int. J. Syst. Evol. Microbiol. 67, 1925-1931.
153	Shumann, P. (2012). Genus XII. Serinicoccus Yi, Schumann, Sohn and Chun 2004, 1587VP. In Bergey’s Manual of Systematic Bacteriology, eds. M. Goodfellow, P. Kämpfer, H. J. Busse, M. E. Trujillo, K. I. Suzuki, W. Ludwig, et al. (New York: Springer), 2nd edition, vol 5. The Actinobacteria, Part B, Springer, New York, 786-78.
154	Groth, I. (2012). Genus IX. Ornithinimicrobium Groth, Schumann, Weiss, Schuetze, Augsten and Stackebrandt 2001, 85VP. In Bergey’s Manual of Systematic Bacteriology, eds. M. Goodfellow, P. Kämpfer, H. J. Busse, M. E. Trujillo, K. I. Suzuki, W. Ludwig, et al. (New York: Springer), 2nd edition, vol 5. The Actinobacteria, Part B, Springer, New York, 777-781.
155	Groth, I. (2012). Genus VIII. Ornithinicoccus Groth, Schumann, Martin, Schuetze, Augsten, Kramer and Stackebrandt 1999, 1722VP. In Bergey’s Manual of Systematic Bacteriology, eds. M. Goodfellow, P. Kämpfer, H. J. Busse, M. E. Trujillo, K. I. Suzuki, W. Ludwig, et al. (New York: Springer), 2nd edition, vol 5. The Actinobacteria, Part B, Springer, New York, 775-777.
156	Lawson, P.A. (2012). Genus II. Arsenicicoccus Collins, Routh, Saraswathy, Lawson, Schumann, Welinder-Olsson and Falsen 2004, 607VP. In Bergey’s Manual of Systematic Bacteriology, eds. M. Goodfellow, P. Kämpfer, H. J. Busse, M. E. Trujillo, K. I. Suzuki, W. Ludwig, et al. (New York: Springer), 2nd edition, vol 5. The Actinobacteria, Part B, Springer, New York, 761-764.
157	Stackebrandt, E. (2012). Genus I. Dermatophilus Van Saceghem 1915, 357 emend. mut. char. Gordon 1964, 521AL. In Bergey’s Manual of Systematic Bacteriology, eds. M. Goodfellow, P. Kämpfer, H. J. Busse, M. E. Trujillo, K. I. Suzuki, W. Ludwig, et al. (New York: Springer), 2nd edition, vol 5. The Actinobacteria, Part B, Springer, New York, 749-752.
158	Stackebrandt, E. (2012). Genus II. Kineosphaera Liu, Hanada, Marsh, Kamagata and Nakamura 2002, 1847VP. In Bergey’s Manual of Systematic Bacteriology, eds. M. Goodfellow, P. Kämpfer, H. J. Busse, M. E. Trujillo, K. I. Suzuki, W. Ludwig, et al. (New York: Springer), 2nd edition, vol 5. The Actinobacteria, Part B, Springer, New York, 752-754.
159	Azuma, R., Ung-Bok, B., Murakami, S., Ishiwata, H., Osaki, M., Shimada, N., Ito, Y., Miyagawa, E., Makino, T., Kudo, T., Takahashi, Y., Yano, I., Murata, R., Yokoyama, E. (2013). Tonsilliphilus suis gen. nov., sp. nov., causing tonsil infections in pigs. Int. J. Syst. Evol. Microbiol. 63, 2545-2552.
160	Hamada, M., Iino, T., Iwami, T., Harayama, S., Tamura, T., Suzuki, K. (2010). Mobilicoccus pelagius gen. nov., sp. nov. and Piscicoccus intestinalis gen. nov., sp. nov., two new members of the family Dermatophilaceae, and reclassification of Dermatophilus chelonae (Masters et al. 1995) as Austwickia chelonae gen. nov., comb. nov. J. Gen. Appl. Microbiol. 56, 427-436.
161	Lawson, P. A. (2012). Genus II. Atopobium Collins and Wallbanks 1993, 188VP. In Bergey’s Manual of Systematic Bacteriology, eds. M. Goodfellow, P. Kämpfer, H. J. Busse, M. E. Trujillo, K. I. Suzuki, W. Ludwig, et al. (New York: Springer), 2nd edition, vol 5. The Actinobacteria, Part B, Springer, New York, 1978-1983.
162	Rodriguez Jovita, M., Collins, M.D., Sjödén, B., Falsen, E. (1999). Characterization of a novel Atopobium isolate from the human vagina: description of Atopobium vaginae sp. nov. Int. J. Syst. Bacteriol. 49, 1573-1576.
163	Dewhirst, F. E., Wade, W. G. (2012). Genus VII. Olsenella Dewhirst, Paster, Tzellas, Coleman, Downes, Spratt and Wade 2001, 1802VP In Bergey’s Manual of Systematic Bacteriology, eds. M. Goodfellow, P. Kämpfer, H. J. Busse, M. E. Trujillo, K. I. Suzuki, W. Ludwig, et al. (New York: Springer), 2nd edition, vol 5. The Actinobacteria, Part B, Springer, New York, 1993-1995.
164	Kraatz, M., Wallace, R.J., Svensson, L. (2011). Olsenella umbonata sp. nov., a microaerotolerant anaerobic lactic acid bacterium from the sheep rumen and pig jejunum, and emended descriptions of Olsenella, Olsenella uli and Olsenella profusa. Int. J. Syst. Evol. Microbiol. 61, 795-803.
165	Genilloud, O. (2012). Genus I. Micromonospora Ørskov 1923, 156AL. In Bergey’s Manual of Systematic Bacteriology, eds. M. Goodfellow, P. Kämpfer, H. J. Busse, M. E. Trujillo, K. I. Suzuki, W. Ludwig, et al. (New York: Springer), 2nd edition, vol 5. The Actinobacteria, Part B, Springer, New York, 1039-1057.
166	Stackebrandt, E. (2012). Genus XVI. Verrucosispora Rheims, Schumann, Rohde and Stackebrandt 1998, 1125VP. In Bergey’s Manual of Systematic Bacteriology, eds. M. Goodfellow, P. Kämpfer, H. J. Busse, M. E. Trujillo, K. I. Suzuki, W. Ludwig, et al. (New York: Springer), 2nd edition, vol 5. The Actinobacteria, Part B, Springer, New York, 1124-1127.
167	Xi,L., Zhang, L., Ruan, J., Huang, Y. (2012). Description of Verrucosispora qiuiae sp. nov., isolated from mangrove swamp sediment, and emended description of the genus Verrucosispora. Int. J. Syst. Evol. Microbiol. 62, 1564-1569.
168	Wang, X., Jia, F., Liu, C., Zhao, J., Wang, L., Shen, Y., Wang, J., Zhang, J., Li, C., Xiang, W. (2013). Xiangella phaseoli gen. nov., sp. nov., a member of the family Micromonosporaceae. Int. J. Syst. Evol. Microbiol. 63, 2138-2145.
169	Xie, Q.Y., Wang, C., Wang, R., Qu, Z., Lin, H.P., Goodfellow, M., Hong, K. (2011). Jishengella endophytica gen. nov., sp. nov., a new member of the family Micromonosporaceae. Int. J. Syst. Evol. Microbiol. 61, 1153-1159.
170	Tamura, T., Hatano, K., Suzuki, K. (2006). A new genus of the family Micromonosporaceae, Polymorphospora gen. nov., with description of Polymorphospora rubra sp. nov. Int. J. Syst. Evol. Microbiol.56, 1959-1964.
171	Schumann, P., Pukall, R. (2012). Genus IV. Friedmanniella Schumann, Prauser, Rainey, Stackebrandt and Hirsch 1997, 282VP. In Bergey’s Manual of Systematic Bacteriology, eds. M. Goodfellow, P. Kämpfer, H. J. Busse, M. E. Trujillo, K. I. Suzuki, W. Ludwig, et al. (New York: Springer), 2nd edition, vol 5. The Actinobacteria, Part A, Springer, New York, 464-467.
172	Iwai, K., Aisaka, K., Suzuki, M. (2010). Friedmanniella luteola sp. nov., Friedmanniella lucida sp. nov., Friedmanniella okinawensis sp. nov. and Friedmaniella sagamiharensis sp. nov., isolated from spiders. Int. J. Syst. Evol. Microbiol. 60, 113-120.
173	Hanada, S., Nakamura, K. (2012). Genus VII. Microlunatus Nakamura, Hiraishi, Yoshimi, Kawaharasaki, Masuda and Kamagata 1995, 21VP. In Bergey’s Manual of Systematic Bacteriology, eds. M. Goodfellow, P. Kämpfer, H. J. Busse, M. E. Trujillo, K. I. Suzuki, W. Ludwig, et al. (New York: Springer), 2nd edition, vol 5. The Actinobacteria, Part A, Springer, New York, 464-467.
174	Zhang, C.F., Ai, M.J., Zhao, L.L., Liu, H.Y., Yu, L.Y., Zhang, Y.Q. (2016). Microlunatus nigridraconis sp. nov., an actinobacterium from rhizosphere soil. Int. J. Syst. Evol. Microbiol. 66, 3614-3618.
175	Busse, H. J. (2012). Genus III. Incertae sedis Demequina Yi, Schumann and Chun 2007, 154VP. In Bergey’s Manual of Systematic Bacteriology, eds. M. Goodfellow, P. Kämpfer, H. J. Busse, M. E. Trujillo, K. I. Suzuki, W. Ludwig, et al. (New York: Springer), 2nd edition, vol 5. The Actinobacteria, Part B, Springer, New York, 712-713.
176	Ue, H., Matsuo, Y., Kasai, H., Yokota, A. (2011). Demequina globuliformis sp. nov., Demequina oxidasica sp. nov. and Demequina aurantiaca sp. nov., actinobacteria isolated from marine environments, and proposal of Demequinaceae fam. nov. Int. J. Syst. Evol. Microbiol. 61, 1322-1329.
177	Park, S., Jung, Y. T., Won, S. M., Yoon, J. H. (2016). Demequina litorisediminis sp. nov., isolated from a tidal flat, and emended description of the genus Demequina. Int. J. Syst. Evol. Microbiol. 66, 4197-4203.
178	Hamada, M., Tamura, T., Yamamura, H., Suzuki, K.I., Hayakawa,M. (2012). Lysinimicrobium mangrovi gen. nov., sp. nov., an actinobacterium isolated from the rhizosphere of a mangrove. Int. J. Syst. Evol. Microbiol. 62, 1731-1735.
179	Hamada, M., Shibata, C., Saitou, S., Tamura, T., Komaki, H., Ichikawa, N., Oguchi, A., Hosoyama, A., Fujita, N., Yamamura, H., Hayakawa, M., Suzuki, K. (2015). Proposal of nine novel species of the genus Lysinimicrobium and emended description of the genus Lysinimicrobium. Int. J. Syst. Evol. Microbiol. 65, 4394-4402.
180	Labeda, D. (2012). Genus III. Actinokineospora Hasegawa 1988a, 449VP. In Bergey’s Manual of Systematic Bacteriology, eds. M. Goodfellow, P. Kämpfer, H. J. Busse, M. E. Trujillo, K. I. Suzuki, W. Ludwig, et al. (New York: Springer), 2nd edition, vol 5. The Actinobacteria, Part B, Springer, New York, 1325-1330.
181	Yuan,L.J., Zhang, Y.Q., Yu, L.Y., Liu, H.Y., Guan, Y., Lee, J.C., Kim, C.J., Zhang, Y.Q. (2010). Alloactinosynnema album gen. nov., sp. nov., a member of the family Actinosynnemataceae isolated from soil. Int. J. Syst. Evol. Microbiol. 60, 39-43.
182	Nikou, M. M., Ramezani, M., Amoozegar, M. A., Fazeli, S. A. S., Schumann, P., Spröer, C., Sánchez-Porro, C., Ventosa, A. (2014). Alloactinosynnema iranicum sp. nov., a rare actinomycete isolated from a hypersaline wetland, and emended description of the genus Alloactinosynnema. Int. J. Syst. Evol. Microbiol. 64, 1173-1179.
183	Kämpfer, P., Glaeser, S. P., Busse, H.J., Abdelmohsen, U. R., Ahmed, S., Hentschel, U. (2015). Actinokineospora spheciospongiae sp. nov., isolated from the marine sponge Spheciospongia vagabunda. Int. J. Syst. Evol. Microbiol., 65, 879-884
184	Groth, I. (2012). Genus V. Knoellia Groth, Schumann, Schuetze, Augsten and Stackebrandt 2002, 81VP. In Bergey’s Manual of Systematic Bacteriology, eds. M. Goodfellow, P. Kämpfer, H. J. Busse, M. E. Trujillo, K. I. Suzuki, W. Ludwig, et al. (New York: Springer), 2nd edition, vol 5. The Actinobacteria, Part B, Springer, New York, 769-772.
185	Seviour, R. J, Maszenan, A. M. (2012). Genus XV. Tetrasphaera Maszenan, Seviour, Patel, Schumann, Burghardt, Tokiwa and Stratton 2000, 601VP emend. Ishikawa and Yokata 2006, 1371. In Bergey’s Manual of Systematic Bacteriology, eds. M. Goodfellow, P. Kämpfer, H. J. Busse, M. E. Trujillo, K. I. Suzuki, W. Ludwig, et al. (New York: Springer), 2nd edition, vol 5. The Actinobacteria, Part B, Springer,…
186	Lee, S. D. (2012). Genus XI. Phycicoccus Lee 2006, 2371VP emend. Zhang, Liu and Liu 2011, 74. In Bergey’s Manual of Systematic Bacteriology, eds. M. Goodfellow, P. Kämpfer, H. J. Busse, M. E. Trujillo, K. I. Suzuki, W. Ludwig, et al. (New York: Springer), 2nd edition, vol 5. The Actinobacteria, Part B, Springer, New York, 782-785.
187	Lee, S.D. (2013). Phycicoccus badiiscoriae sp. nov., a novel actinomycete isolated from scoria. Int. J. Syst. Evol. Microbiol. 63, 989-994.
188	Pascual Ramos, C.,Fernández-Garayzábal, J.F. (2015). Family Sanguibacteraceae Stackebrandt & Schumann 2000, 84VP. In Bergey’s Manual of Systematic of Archaea and Bacteria. John Wiley & Sons. 1-5.
189	Stackebrandt, E. (2015). Family Jonesiaceae Stackebrandt, Rainey and Ward-Rainey §, 485VP emend. Zhi, Li and Stackebrandt, 598. In Bergey’s Manual of Systematic of Archaea and Bacteria. John Wiley & Sons. 1.
190	Kampfer, P. (2015). Genus Rarobacter Yamamoto, Sato, Saito, Hasuo, Tadenuma, Suzuki, Tamaoka and Komagata §, 10VP. In Bergey’s Manual of Systematic of Archaea and Bacteria. John Wiley & Sons. 1-3.
191	Li, X. J., Dai, S. J., Liu, S. W., Liu, J. M., Chen, L., Hu, L., Sun, C. H. (2016). Tenggerimyces flavus sp. nov., isolated from soil in a karst cave, and emended description of the genus Tenggerimyces. Int. J. Syst. Evol. Microbiol., 66, 1499-1505.
192	Lee, L.H., Zainal, N., Azman, A.S., Mutalib, N.S. A., Hong, K.,Chan, K.G. (2014). Mumia flava gen. nov., sp. nov., an actinobacterium of the family Nocardioidaceae. Int. J. Syst. Evol. Microbiol. 64, 1461-1467.
193	Zhou, S., Jia, F., Liu, C., Fan, J., Li, J., Bai, Y., Wang, X. and Xiang, W. (2016). Mumia xiangluensis sp. nov., isolated from the rhizosphere of Peucedanum praeruptorum Dunn. Antonie van Leeuwenhoek 109, 827-832.
194	Clavel, T., Charrier, C., Wenning, M., Haller, D. (2013). Parvibacter caecicola gen. nov., sp. nov., a bacterium of the family Coriobacteriaceae isolated from the caecum of a mouse. Int. J. Syst. Evol. Microbiol. 63, 2642-2648.
195	Cools, P., Oyaert, M., Vaneechoutte, M., De Laere, E., Vervaeke, S. (2014). Atopobium deltae sp. nov., isolated from the blood of a patient with Fournier’s gangrene. Int. J. Syst. Evol. Microbiol. 64, 3140-3145.
196	Kageyam, A., Benno, Y., Nakase, T. (1999). Phylogenic and phenotypic evidence for the transfer of Eubacterium fossor to the genus Atopobium as Atopobium fossor comb. nov. Microbiol. Immunol. 43, 389-395.
197	Olsen, I., Johnson, J. L., Moore, L.V.H., Moore, W.E.C. (1991). Lactobacillus uli sp. nov. and Lactobacillus rimae sp. nov. from the Human Gingival Crevice and Emended Descriptions of Lactobacillus minutus and Streptococcus parvulus. Int. J. Syst. Bact. 41, 261-266.
198	Rodriguez Jovita, M., Collins, M.D., Sjoden, B., Falsen, E. (1999). Characterization of a novel Atopobium isolate from the human vagina: description of Atopobium vaginae sp. nov. Int. J. Syst. Bacteriol. 49, 1573-1576.
199	Hong, S.G., Lee, Y.K., Yim, J.H., Chun, J., Lee, H.K. (2008). Sanguibacter antarcticus sp. nov., isolated from Antarctic sea sand. Int. J. Syst. Evol. Microbiol. 58, 50-52.
200	Pascual, C., Collins, M.D., Grimont, P.A.D., Dominguez, L. and Fernandez-garayzabal, J.F. (1996). Sanguibacter inulinus sp. nov. Int. J. Syst. Bacteriol. 46, 811-813.
201	Fernandez-Garayzabal, J.F., Dominguez, L., Pascual, C., Jones, D. and Collins, M.D. (1995). Phenotypic and phylogenetic characterization of some unknown coryneform bacteria isolated from bovine blood and milk: description of Sanguibacter gen. nov. Lett. Appl. Microbiol. 20, 69-75.
202	Genilloud, O. (2012). Family I. Micromonosporaceae Krasil’nikov 1938, 272AL emend. Zhi, Li and Stackebrandt 2009, 599. In Bergey’s Manual of Systematic Bacteriology, eds. M. Goodfellow, P. Kämpfer, H. J. Busse, M. E. Trujillo, K. I. Suzuki, W. Ludwig, et al. (New York: Springer), 2nd edition, vol 5. The Actinobacteria, Part A, Springer, New York, 1043-1137.
203	Lee, S.D. (2015). Antricoccus suffuscus gen. nov., sp. nov., isolated from a natural cave. Int. J. Syst. Evol. Microbiol. 65, 4410–4416.
204	Evtushenko, L.I. (2012). Family XI. Microbacteriaceae Park, Suzuki, Yim, Lee, Kim, Yoon, Kim, Kho, Goodfellow and Komagata 1995, 418VP (Effective publication: Park, Suzuki, Yim, Lee, Kim, Yoon, Kim, Kho, Goodfellow and Komagata 1993, 312.) emend. Rainey, Ward-Rainey and Stackebrandt 1997, 485. In Bergey’s Manual of Systematic Bacteriology, eds. M. Goodfellow, P. Kämpfer, H. J. Busse, M. E. Trujil…
205	Scola, B.L., Fenollar, F., Fournier, P.E., Altwegg, M., Malllet, M.N. and Raoult, D. (2001). Description of Tropheryma whipplei gen. nov., sp. nov., the Whipple’s disease bacillus. Int. J. Syst. Evol. Microbiol. 51, 1471-1479.
206	Chertkov, O., Sikorski, J., Nolan, M., Lapidus, A., Lucas, S., Del Rio, T.G., Tice, H., Cheng, J.F., Goodwin, L., Pitluck, S., Liolios, K., Ivanova, N., Mavromatis, K., Mikhailova, N., Ovchinnikova, G., Pati, A., Chen, A., Palaniappan, K., Djao, O.D., Land, M., Hauser, L., Chang, Y.J., Jeffries, C.D., Brettin, T., Han, C., Detter, J.C., Rohde, M., Göker, M., Woyke, T., Bristow, J., Eisen, J.A., M…
207	Park, M.H., Traiwan, J., Jung, M.Y. and Kim, W. (2012). Gulosibacter chungangensis sp. nov., an actinomycete isolated from a marine sediment, and emended description of the genus Gulosibacter. Int. J. Syst. Evol. Microbiol. 62, 1055-1060.
208	Patrick, S., McDowell, A. (2012). Propionibacteriaceae Delwiche 1957AL emend. Rainey, Ward-Rainey and Stackebrandt 1997, 484 emend. Zhi, Li and Stackebrandt 2009, 599. In Bergey’s Manual of Systematic Bacteriology, eds. M. Goodfellow, P. Kämpfer, H. J. Busse, M. E. Trujillo, K. I. Suzuki, W. Ludwig, et al. (New York: Springer), 2nd edition, vol 5. The Actinobacteria, Part A, Springer, New York, 1…
209	Hall, V., Collins, M.D., Lawson, P.A., Hutson, R.A., Falsen, E., Inganas, E. and Duerden, B. (2003). Characterization of some Actinomyces-like isolates from human clinical sources: description of Varibaculum cambriensis gen. nov., sp. nov. J. Clin. Microbiol. 41, 640-644.
210	Hall, V. (2012). Genus V. Varibaculum Hall, Collins, Lawson, Hutson, Falsen, Inganas and Duerden 2003e, 644VP In Bergey’s Manual of Systematic Bacteriology, eds. M. Goodfellow, P. Kämpfer, H. J. Busse, M. E. Trujillo, K. I. Suzuki, W. Ludwig, et al. (New York: Springer), 2nd edition, vol 5. The Actinobacteria, Part B, Springer, New York, 1768-1777.
211	Gadkari, D., Schricker, K., Acker, G., Kroppenstedt, R.M. and Meyer, O. (1990). Streptomyces thermoautotrophicus sp. nov., a thermophilic CO- and H2-oxidizing obligate chemolithoautotroph. Appl. Environ. Microbiol. 56, 3727-3734.
212	Sakiyama, Y., Giang, N.M., Miyadoh, S., Luong, D. T., van Hop, D. and Ando, K. (2014). Streptomyces catbensis sp. nov., isolated from soil. Int. J. Syst. Evol. Microbiol. 64, 2146-2151.
213	Nagai, A., Khan, S.T., Tamura, T., Takagi, M. and Shin-Ya, K. (2011). Streptomyces aomiensis sp. nov., isolated from a soil sample using the membrane-filter method. Int. J. Syst. Evol. Microbiol. 61, 947-950.
214	Wang, Y.X., Zhi, X.Y., Chen, H.H., Zhang, Y.Q., Tang, S.K., Jiang, C.L., Xu, L.H. and Li, W.J. (2007). Streptomyces serianimatus sp. nov., isolated from a rhizophere soil. Antonie van Leeuwenhoek 92, 201-206.
215	Ara, I., Matsumoto, A., Bakir, M. A., Kudo, T., Ōmura, S. and Takahashi, Y. (2008). Pseudosporangium ferrugineum gen. nov., sp. nov., a new member of the family Micromonosporaceae. Int. J. Syst. Evol. Microbiol. 58, 1644-1652.
216	Wink, J., Schumann, P., Spröer, C., Eisenbarth, K., Glaeser, S. P., Martin, K. and Kämpfer, P. (2014). Emended description of Actinoplanes friuliensis and description of Actinoplanes nipponensis sp. nov., antibiotic-producing species of the genus Actinoplanes. Int. J. Syst. Evol. Microbiol. 64, 599-606.
217	Vobis, G.,Schäfer, J. and Kämpfer, P. (2015). Genus Actinoplanes Couch, 89AL emend. Stackebrandt and Kroppenstedt, 112. In Bergey’s Manual of Systematic of Archaea and Bacteria. John Wiley & Sons. 1-44.
218	Kim, K.K., Lee, K.C., Klenk, H.P., Oh H.M. and Lee, J.S. (2009). Gordonia kroppenstedtii sp. nov., a phenol-degrading actinomycete isolated from a polluted stream. Int. J. Syst. Evol. Microbiol. 59, 1992-1996.
219	Patrick, S. and McDowell, A. (2012). Genus I. Propionibacterium Orla-Jensen 1909, 337AL emend. Charfreitag, Collins and Stackebrandt 1988, 356. In Bergey’s Manual of Systematic Bacteriology, eds. M. Goodfellow, P. Kämpfer, H. J. Busse, M. E. Trujillo, K. I. Suzuki, W. Ludwig, et al. (New York: Springer), 2nd edition, vol 5. The Actinobacteria, Part A, Springer, New York, 1138-1188.
220	Scholz, C. F. P., Kilian, M. (2016). The natural history of cutaneous propionibacteria, and reclassification of selected species within the genus Propionibacterium to the proposed novel genera Acidipropionibacterium gen. nov., Cutibacterium gen. nov. and Pseudopropionibacterium gen. nov. Int. J. Syst. Evol. Microbiol., 66, 4422-4432.
221	Aubin, G. G., Bemer, P., Kambarev, S., Patel, N. B., Lemenand, O., Caillon, J., Lawson, P. A. and Corvec, S. (2016). Propionibacterium namnetense sp. nov., isolated from a human bone infection. Int. J. Syst. Evol. Microbiol. 66, 3393-3399.
222	Schumann, P. and Stackebrandt, E. (2012). Family XII. Promicromonosporaceae Rainey, Ward-Rainey and Stackebrandt 1997, 484VP emend. Zhi, Li and Stackebrandt 2009, 598 In Bergey’s Manual of Systematic Bacteriology, eds. M. Goodfellow, P. Kämpfer, H. J. Busse, M. E. Trujillo, K. I. Suzuki, W. Ludwig, et al. (New York: Springer), 2nd edition, vol 5. The Actinobacteria, Part B, Springer, New York, 99…
223	Normand, P. and Benson, D.R. (2012). Genus I. Cryptosporangium Tamura, Hayakawa and Hatano 1998, 1003VP In Bergey’s Manual of Systematic Bacteriology, eds. M. Goodfellow, P. Kämpfer, H. J. Busse, M. E. Trujillo, K. I. Suzuki, W. Ludwig, et al. (New York: Springer), 2nd edition, vol 5. The Actinobacteria, Part B, Springer, New York, 522-525.
224	Stackebrandt, E. (2012). Family VII. Dermacoccaceae Stackebrandt and Schumann 2000, 1285VP emend. Zhi, Li and Stackebrandt 2009, 597 In Bergey’s Manual of Systematic Bacteriology, eds. M. Goodfellow, P. Kämpfer, H. J. Busse, M. E. Trujillo, K. I. Suzuki, W. Ludwig, et al. (New York: Springer), 2nd edition, vol 5. The Actinobacteria, Part B, Springer, New York, 738-747.
225	Kämpfer, P. and Groth, I. (2012). Family IX. Intrasporangiaceae Rainey, Ward-Rainey and Stackebrandt in Stackebrandt, Rainey and Ward-Rainey 1997, 485VP emend. Stackebrandt and Schumann 2000, 1284 emend. Zhi, Li and Stackebrandt 2009, 597 In Bergey’s Manual of Systematic Bacteriology, eds. M. Goodfellow, P. Kämpfer, H. J. Busse, M. E. Trujillo, K. I. Suzuki, W. Ludwig, et al. (New York: Springer)…
226	Traiwan, J., Park, M-H. and Kim, W. (2011). Serinicoccus chungangensis sp. nov., isolated from tidal flat sediment, and emended description of the genus Serinicoccus. Int. J. Syst. Evol. Microbiol. 61, 1299-1303.
227	Stackebrandt, E. (2012). Family VIII. Dermatophilaceae (Austwick 1958) emend. Gordon 1964, 521AL emend. Stackebrandt, Rainey and Ward-Rainey 1997, 484 emend. Stackebrandt and Schumann 2000, 1283 emend. Zhi, Li and Stackebrandt 2009, 597 In Bergey’s Manual of Systematic Bacteriology, eds. M. Goodfellow, P. Kämpfer, H. J. Busse, M. E. Trujillo, K. I. Suzuki, W. Ludwig, et al. (New York: Springer), …
228	Jensen, P.R., Maldonado, L.A. and Goodfellow, M. (2012). Genus XIV. Salinispora Maldonado, Fenical, Jensen, Kauffman, Mincer, Ward, Bull and Goodfellow 2005, 1763VP In Bergey’s Manual of Systematic Bacteriology, eds. M. Goodfellow, P. Kämpfer, H. J. Busse, M. E. Trujillo, K. I. Suzuki, W. Ludwig, et al. (New York: Springer), 2nd edition, vol 5. The Actinobacteria, Part B, Springer, New York, 1118…
229	Nouioui, I., Ghodhbane-Gtari, F., Montero-Calasanz, M. D., Goker, M., Meier-Kolthoff, J. P., Schumann, P., Rohde, M., Goodfellow, M., Fernandez, M. P., Normand, P., Tisa, L. S., Klenk, H. P. and Gtari, M. (2016). Proposal of a type strain for Frankia alni (Woronin 1866) Von Tubeuf 1895, emended description of Frankia alni, and recognition of Frankia casuarinae sp. nov. and Frankia elaeagni sp. no…
230	Sen, A., Daubin, V., Abrouk, D., Gifford, I., Berry, A. M. and Normand, P. (2014). Phylogeny of the class Actinobacteria revisited in the light of complete genomes. The orders ‘Frankiales’ and Micrococcales should be split into coherent entities: proposal of Frankiales ord. nov., Geodermatophilales ord. nov., Acidothermales ord. nov. and Nakamurellales ord. nov. Int. J. Syst. Evol. Microbiol. 64,…
231	Schumann, P., Stackebrandt, E. (2012). Genus II. Cellulosimicrobium Schumann, Weiss and Stackebrandt 2001, 1009VP (emend. Brown, Steigerwalt, Morey, Daneshvar, Romero and McNeil 2006, emend. Yoon, Kang, Schumann and Oh 2007). In Bergey’s Manual of Systematic Bacteriology, eds. M. Goodfellow, P. Kämpfer, H. J. Busse, M. E. Trujillo, K. I. Suzuki, W. Ludwig, et al. (New York: Springer), 2nd edition…
232	Hamada, M., Otoguro, M., Yamamura, H., Tamura T., Suzuki, K.I. and Hayakawa, M. (2010). Luteimicrobium subarcticum gen. nov., sp. nov., a new member of the suborder Micrococcineae. Int. J. Syst. Evol. Microbiol. 2010. 60, 796-800.
233	Hamada, M., Yamamura, H., Komukai, C., Tamura, T., Suzuki, K.I. and Hayakawa, M. (2012). Luteimicrobium album sp. nov., a novel actinobacterium isolated from a lichen collected in Japan, and emended description of the genus Luteimicrobium. J. Antibiot. (Tokyo). 65, 427-431.

## Sheet: acronyms
Type	Acronym	Meaning
Menaquinone	DMMK	Demethylmenaquinone
Menaquinone	MK	Menaquinone
Menaquinone	MMK	Methylmenaquinone
Peptidoglycan	DAB	Diaminobutyric acid
Peptidoglycan	DL-A2pm	Meso-diaminopimelic acid
Peptidoglycan	L-DAB	L-diaminobutyric acid
Peptidoglycan	L-Lys	L-lysine
Peptidoglycan	L-Orn	L-ornithine
Peptidoglycan	LL-A2pm	LL-diaminopimelic acid
Peptidoglycan	OH-A2pm	Hydroxy-diaminopimelic
Polar lipid	AGL	Unknown aminoglycolipids
Polar lipid	AL	Unknown aminolipids
Polar lipid	APL	Unknown aminophospholipids
Polar lipid	DPG	Diphosphatidylglycerol
Polar lipid	GL	Unknown glycolipids
Polar lipid	GPL	Unknown glycophospholipids
Polar lipid	L	Unknown lipids
Polar lipid	L1-3	Unknown lipid 1, unknown lipid 2, unknown lipid 3
Polar lipid	lyso-DPG	Lyso-diphosphatidyl glycerol
Polar lipid	lyso-PG	Lyso-phosphatidyl glycerol
Polar lipid	OH-PE	Hydroxy-phosphatidylethanolamine
Polar lipid	PC	Phosphatidylcholine
Polar lipid	PE	Phosphatidylethanolamine
Polar lipid	PG	Phosphatidyl glycerol
Polar lipid	PG-OH	Phosphatidylglycerol containing 2-hydroxy fatty acids
Polar lipid	PGL	Unknown phosphoglycolipids
Polar lipid	PI	Phosphatidylinositol
Polar lipid	PIM	Phosphatidylinositol mannosides
Polar lipid	PL	Unknown phospholipids
Polar lipid	PME	Phosphatidylmethylethanolamine
Polar lipid	PS	Phosphatidylserine
Polar lipid	TDM	Trehalose dimycolates
Polar lipid	type II	diphosphatidylglycerol, phosphatidylethanolamine, phosphatidylinositol and phosphatidylinositol mannosides
Polar lipid	type PIV	diphosphatidylglycerol, phosphatidylinositol, phosphatidylethanolamine and its derivatives and glucosamine-containing phospholipids
